# Supplementary material for: ﻿Two novel freshwater hyphomycetes, in Acrogenospora (Minutisphaerales, Dothideomycetes) and Conioscypha (Conioscyphales, Sordariomycetes) from Southwestern China
Source: MycoKeys. 2024 Jan 31;101:249–73. doi: 10.3897/mycokeys.101.115209 (PMC10851161; doi:10.3897/mycokeys.101.115209)
Supplement: XML Treatment for Acrogenospora alangii [file mycokeys.101.115209-treatment1.xml]

<!DOCTYPE tp:taxon-treatment
  PUBLIC "-//TaxonX//DTD Taxonomic Treatment Publishing DTD v0 20100105//EN" "tax-treatment-NSO.dtd">
<tp:taxon-treatment xmlns:tp="http://www.plazi.org/taxpub"><tp:treatment-meta><kwd-group><label>Taxon classification</label><kwd>
                <named-content content-type="kingdom">Fungi</named-content>
              </kwd><kwd>
                <named-content content-type="order">Minutisphaerales</named-content>
              </kwd><kwd>
                <named-content content-type="family">Acrogenosporaceae</named-content>
              </kwd></kwd-group><mixed-citation publication-type="journal"><person-group><name><surname>Li</surname><given-names>Lu</given-names></name><name><surname>Du</surname><given-names>Hong-Zhi</given-names></name><name><surname>Thiyagaraja</surname><given-names>Vinodhini</given-names></name><name><surname>Bhat</surname><given-names>Darbhe Jayarama</given-names></name><name><surname>Phookamsak</surname><given-names>Rungtiwa</given-names></name><name><surname>Cheewangkoon</surname><given-names>Ratchadawan</given-names></name></person-group><article-title>﻿Two novel freshwater <tp:taxon-name><tp:taxon-name-part taxon-name-part-type="genus" reg="Dematiaceous"/><tp:taxon-name-part taxon-name-part-type="species" reg="hyphomycetes">hyphomycetes</tp:taxon-name-part></tp:taxon-name>, in <italic><tp:taxon-name><tp:taxon-name-part taxon-name-part-type="genus" reg="Acrogenospora">Acrogenospora</tp:taxon-name-part></tp:taxon-name></italic> (<tp:taxon-name><tp:taxon-name-part taxon-name-part-type="order">Minutisphaerales</tp:taxon-name-part></tp:taxon-name>, <tp:taxon-name><tp:taxon-name-part taxon-name-part-type="class">Dothideomycetes</tp:taxon-name-part></tp:taxon-name>) and <italic><tp:taxon-name><tp:taxon-name-part taxon-name-part-type="genus" reg="Conioscypha">Conioscypha</tp:taxon-name-part></tp:taxon-name></italic> (<tp:taxon-name><tp:taxon-name-part taxon-name-part-type="order">Conioscyphales</tp:taxon-name-part></tp:taxon-name>, <tp:taxon-name><tp:taxon-name-part taxon-name-part-type="class">Sordariomycetes</tp:taxon-name-part></tp:taxon-name>) from Southwestern China</article-title><source>MycoKeys</source><day>31</day><month>01</month><year>2024</year><volume>101</volume><fpage>249</fpage><lpage>273</lpage><pub-id pub-id-type="doi">10.3897/mycokeys.101.115209</pub-id></mixed-citation></tp:treatment-meta><tp:nomenclature><label>﻿</label><tp:taxon-name>
              <object-id xmlns:xlink="http://www.w3.org/1999/xlink" content-type="arpha" xlink:type="simple">0F7A738A-820F-53F4-B43E-0F2BF63C1237</object-id>
              <tp:taxon-name-part taxon-name-part-type="genus" reg="Acrogenospora">Acrogenospora</tp:taxon-name-part>
              <tp:taxon-name-part taxon-name-part-type="species" reg="alangii">alangii</tp:taxon-name-part>
              <object-id xmlns:xlink="http://www.w3.org/1999/xlink" content-type="mycobank" xlink:type="simple">850015</object-id>
              <object-id xmlns:xlink="http://www.w3.org/1999/xlink" xlink:type="simple">Facesoffungi Number: FoF15041</object-id>
            </tp:taxon-name><tp:taxon-authority>H.Z. Du &amp; Cheewangkoon</tp:taxon-authority><tp:taxon-status xmlns:xlink="http://www.w3.org/1999/xlink" xlink:type="simple">sp. nov.</tp:taxon-status><xref ref-type="fig" rid="F3">Fig. 3</xref></tp:nomenclature><tp:treatment-sec sec-type="etymology" id="SECID0EJCBI"><title>Etymology.</title><p>The epithet ‘<italic>alangii</italic>’ refers to the host genus <italic>Alangium</italic> on which the holotype was collected.</p></tp:treatment-sec><tp:treatment-sec sec-type="Holotype" id="SECID0ETCBI"><title>Holotype.</title><p><abbrev xmlns:xlink="http://www.w3.org/1999/xlink" xlink:title="Herbarium of Cryptogams, Kunming Institute of Botany Academia Sinica" id="ABBRID0EZCBI" xlink:type="simple">KUN-HKAS</abbrev> 130312.</p></tp:treatment-sec><tp:treatment-sec sec-type="description" id="SECID0E4CBI"><title>Description.</title><p><bold><italic>Saprobic</italic></bold> on submerged decaying branches of <italic><tp:taxon-name><tp:taxon-name-part taxon-name-part-type="genus" reg="Alangium">Alangium</tp:taxon-name-part><tp:taxon-name-part taxon-name-part-type="species" reg="chinense">chinense</tp:taxon-name-part></tp:taxon-name></italic> (<tp:taxon-name><tp:taxon-name-part taxon-name-part-type="family">Alangiaceae</tp:taxon-name-part></tp:taxon-name>). <bold><italic>Asexual morph</italic></bold>: Hyphomycetous. <bold><italic>Colonies</italic></bold> on natural substrate, effuse, hairy, black, glistening. <bold><italic>Mycelium</italic></bold> partly semi-immersed, composed of septate, brown to dark brown, branched, smooth hyphae. <bold><italic>Conidiophores</italic></bold> 179–687 × 2.7–5.5 µm (<italic>x</italic>– = 485 × 4.2 µm, n = 20), mononematous, macronematous, solitary, erect, straight or slightly flexuous, cylindrical, unbranched, brown to dark brown, paler toward apex, septate, proliferating percurrently, smooth. <bold><italic>Conidiogenous cells</italic></bold> monoblastic, integrated, initially terminal, later becoming intercalary, cylindrical, smooth, pale brown. <bold><italic>Conidia</italic></bold> 15–22 × 15–23 µm (<italic>x</italic>– = 19.5 × 19 µm, n = 30) acrogenous, solitary, spherical or subspherical, truncate at base, aseptate, with apical appendages, hyaline and pale gray when young, pale to dark brown when mature, smooth. <bold><italic>Sexual morph</italic></bold>: Undetermined.</p></tp:treatment-sec><tp:treatment-sec sec-type="description" id="SECID0EREBI"><title>Culture characteristics.</title><p>Conidia germinating on PDA within 24 h and germ tubes produced from the conidial base. Colonies reaching 16 mm diam at the room temperature in natural light for one month. Colonies on PDA medium dense, irregular in shape, slightly raised to umbonate or convex, surface rough, radially striated with lobate edge, fairy fluffy to floccose, white at the center, white-gray to gray sparse towards the margin; in reverse, white to white-gray at the center, with dark gray to brown-gray in the middle, white to pale yellowish at the edge, radiating outwards with irregular ring; no pigmentation on PDA.</p><fig id="F3" position="float" orientation="portrait"><object-id xmlns:xlink="http://www.w3.org/1999/xlink" content-type="doi" xlink:type="simple">10.3897/mycokeys.101.115209.figure3</object-id><object-id xmlns:xlink="http://www.w3.org/1999/xlink" content-type="arpha" xlink:type="simple">450758CE-0165-5F46-993B-DFA0923CA19F</object-id><label>Figure 3.</label><caption><p><italic><tp:taxon-name><tp:taxon-name-part taxon-name-part-type="genus" reg="Acrogenospora">Acrogenospora</tp:taxon-name-part><tp:taxon-name-part taxon-name-part-type="species" reg="alangii">alangii</tp:taxon-name-part></tp:taxon-name></italic> (<abbrev xmlns:xlink="http://www.w3.org/1999/xlink" xlink:title="Herbarium of Cryptogams, Kunming Institute of Botany Academia Sinica" id="ABBRID0EJFBI" xlink:type="simple">KUN-HKAS</abbrev> 130312, holotype) <bold>a</bold> hostplant growing near water body <bold>b, c</bold> colonies on host substrate <bold>d–h</bold> conidiophores, conidiogenous cells and conidia <bold>i</bold> germinating conidium <bold>j, k</bold> colony on PDA (up-front, down-reverse) <bold>l, n</bold> conidia with apical appendages <bold>l–p</bold> conidia. Scale bars: 100 µm (<bold>d, e</bold>), 40 µm (<bold>f–i</bold>), 20 µm (<bold>l–p</bold>).</p></caption><graphic xmlns:xlink="http://www.w3.org/1999/xlink" xlink:href="mycokeys-101-249-g003.jpg" position="float" orientation="portrait" xlink:type="simple" id="oo_976818.jpg"><uri content-type="original_file" xlink:type="simple">https://binary.pensoft.net/fig/976818</uri></graphic></fig></tp:treatment-sec><tp:treatment-sec sec-type="material" id="SECID0EGGBI"><title>Material examined.</title><p>China, Guizhou Province, Guiyang City, Wudang District, Xiangzhigou scenic spot, (<named-content xmlns:xlink="http://www.w3.org/1999/xlink" content-type="dwc:verbatimCoordinates" xlink:type="simple"><named-content content-type="geo-json" specific-use="{&#34;type&#34;:&#34;Point&#34;,&#34;coordinates&#34;:[106.915278,26.768611]}" id="NCID0EPGBI" xlink:type="simple">26°46'7"N, 106°54′55"E</named-content></named-content>), on dead branches of medicinal plant <italic><tp:taxon-name><tp:taxon-name-part taxon-name-part-type="genus" reg="Alangium">Alangium</tp:taxon-name-part><tp:taxon-name-part taxon-name-part-type="species" reg="chinense">chinense</tp:taxon-name-part></tp:taxon-name></italic> (<tp:taxon-name><tp:taxon-name-part taxon-name-part-type="family">Alangiaceae</tp:taxon-name-part></tp:taxon-name>) from freshwater stream, 25 February 2022, H.Z. Du, S136 (<abbrev xmlns:xlink="http://www.w3.org/1999/xlink" xlink:title="Herbarium of Cryptogams, Kunming Institute of Botany Academia Sinica" id="ABBRID0EEHBI" xlink:type="simple">KUN-HKAS</abbrev> 130312, <bold><italic>holotype</italic></bold>), ex-holotype living culture = <abbrev xmlns:xlink="http://www.w3.org/1999/xlink" xlink:title="Kunming Institute of Botany, Chinese Academy of Sciences" id="ABBRID0ELHBI" xlink:type="simple">KUNCC</abbrev> 23–14553; ibid., S136A (<abbrev xmlns:xlink="http://www.w3.org/1999/xlink" xlink:title="Herbarium, University of Electronic Science and Technology" id="ABBRID0EPHBI" xlink:type="simple">HUEST</abbrev> 23.0140, isotype), ex-isotype living culture = <abbrev xmlns:xlink="http://www.w3.org/1999/xlink" xlink:title="University of Electronic Science and Technology Culture Collection" id="ABBRID0ETHBI" xlink:type="simple">UESTCC</abbrev> 23.0140.</p></tp:treatment-sec><tp:treatment-sec sec-type="notes" id="SECID0EXHBI"><title>Notes.</title><p>In the combined multi-locus phylogenetic analyses, <italic><tp:taxon-name><tp:taxon-name-part taxon-name-part-type="genus" reg="Acrogenospora">Acrogenospora</tp:taxon-name-part><tp:taxon-name-part taxon-name-part-type="species" reg="alangii">alangii</tp:taxon-name-part></tp:taxon-name></italic> formed a distinct clade with <italic><tp:taxon-name><tp:taxon-name-part taxon-name-part-type="genus" reg="Acrogenospora">A.</tp:taxon-name-part><tp:taxon-name-part taxon-name-part-type="species" reg="terricola">terricola</tp:taxon-name-part></tp:taxon-name></italic> and <italic><tp:taxon-name><tp:taxon-name-part taxon-name-part-type="genus" reg="Acrogenospora">A.</tp:taxon-name-part><tp:taxon-name-part taxon-name-part-type="species" reg="thailandica">thailandica</tp:taxon-name-part></tp:taxon-name></italic> with significant support (71% MLBS/ 0.95 <abbrev xmlns:xlink="http://www.w3.org/1999/xlink" xlink:title="Bayesian posterior probabilities" id="ABBRID0E5IBI" xlink:type="simple">BPP</abbrev>; Fig. <xref ref-type="fig" rid="F1">1</xref>). The nucleotide base pair comparison between <italic><tp:taxon-name><tp:taxon-name-part taxon-name-part-type="genus" reg="Acrogenospora">A.</tp:taxon-name-part><tp:taxon-name-part taxon-name-part-type="species" reg="alangii">alangii</tp:taxon-name-part></tp:taxon-name></italic> (<abbrev xmlns:xlink="http://www.w3.org/1999/xlink" xlink:title="Kunming Institute of Botany, Chinese Academy of Sciences" id="ABBRID0ERJBI" xlink:type="simple">KUNCC</abbrev> 23–14553) and <italic><tp:taxon-name><tp:taxon-name-part taxon-name-part-type="genus" reg="Acrogenospora">A.</tp:taxon-name-part><tp:taxon-name-part taxon-name-part-type="species" reg="terricola">terricola</tp:taxon-name-part></tp:taxon-name></italic> (<abbrev xmlns:xlink="http://www.w3.org/1999/xlink" xlink:title="the R. L. Gilbertson Mycological Herbarium at the University of Arizona" id="ABBRID0EAKBI" xlink:type="simple">PS</abbrev> 3610) revealed the differences as 25/829 bp (3.0%) of <abbrev xmlns:xlink="http://www.w3.org/1999/xlink" xlink:title="nuclear ribosomal large subunit 28S rDNA gene" id="ABBRID0EEKBI" xlink:type="simple">LSU</abbrev> and 5/1006 bp (0.50%) of <abbrev xmlns:xlink="http://www.w3.org/1999/xlink" xlink:title="nuclear ribosomal small subunit 18S rDNA gene" id="ABBRID0EIKBI" xlink:type="simple">SSU</abbrev>. While the differences between <italic><tp:taxon-name><tp:taxon-name-part taxon-name-part-type="genus" reg="Acrogenospora">A.</tp:taxon-name-part><tp:taxon-name-part taxon-name-part-type="species" reg="alangii">alangii</tp:taxon-name-part></tp:taxon-name></italic> (<abbrev xmlns:xlink="http://www.w3.org/1999/xlink" xlink:title="Kunming Institute of Botany, Chinese Academy of Sciences" id="ABBRID0EXKBI" xlink:type="simple">KUNCC</abbrev> 23–14553) and <italic><tp:taxon-name><tp:taxon-name-part taxon-name-part-type="genus" reg="Acrogenospora">A.</tp:taxon-name-part><tp:taxon-name-part taxon-name-part-type="species" reg="thailandica">thailandica</tp:taxon-name-part></tp:taxon-name></italic> (<abbrev xmlns:xlink="http://www.w3.org/1999/xlink" xlink:title="Mae Fah Luang University Culture Collection, Chiang Rai, Thailand" id="ABBRID0EGLBI" xlink:type="simple">MFLUCC</abbrev> 17–2396) showed 30/834 bp (3.6%) of <abbrev xmlns:xlink="http://www.w3.org/1999/xlink" xlink:title="nuclear ribosomal large subunit 28S rDNA gene" id="ABBRID0EKLBI" xlink:type="simple">LSU</abbrev> and 2/1029 bp (0.2%) of <abbrev xmlns:xlink="http://www.w3.org/1999/xlink" xlink:title="nuclear ribosomal small subunit 18S rDNA gene" id="ABBRID0EOLBI" xlink:type="simple">SSU</abbrev> and 131/1045 bp (12.5%) of <italic><abbrev xmlns:xlink="http://www.w3.org/1999/xlink" xlink:title="RNA polymerase second largest subunit" id="ABBRID0ETLBI" xlink:type="simple">RPB2</abbrev></italic>. <italic><tp:taxon-name><tp:taxon-name-part taxon-name-part-type="genus" reg="Acrogenospora">Acrogenospora</tp:taxon-name-part><tp:taxon-name-part taxon-name-part-type="species" reg="alangii">alangii</tp:taxon-name-part></tp:taxon-name></italic> can be distinguished from <italic><tp:taxon-name><tp:taxon-name-part taxon-name-part-type="genus" reg="Acrogenospora">A.</tp:taxon-name-part><tp:taxon-name-part taxon-name-part-type="species" reg="terricola">terricola</tp:taxon-name-part></tp:taxon-name></italic> in having conidia that are hyaline to pale gray when young, becoming pale brown to dark brown when mature, while <italic><tp:taxon-name><tp:taxon-name-part taxon-name-part-type="genus" reg="Acrogenospora">A.</tp:taxon-name-part><tp:taxon-name-part taxon-name-part-type="species" reg="terricola">terricola</tp:taxon-name-part></tp:taxon-name></italic> has olive green to dark brown conidia. Additionally, <italic><tp:taxon-name><tp:taxon-name-part taxon-name-part-type="genus" reg="Acrogenospora">A.</tp:taxon-name-part><tp:taxon-name-part taxon-name-part-type="species" reg="thailandica">thailandica</tp:taxon-name-part></tp:taxon-name></italic> differs from <italic><tp:taxon-name><tp:taxon-name-part taxon-name-part-type="genus" reg="Acrogenospora">A.</tp:taxon-name-part><tp:taxon-name-part taxon-name-part-type="species" reg="alangii">alangii</tp:taxon-name-part></tp:taxon-name></italic> in having deep brown to black conidia (<xref ref-type="bibr" rid="B23">Hyde et al. 2019</xref>; <xref ref-type="bibr" rid="B15">Harrington et al. 2022</xref>). Furthermore, <italic><tp:taxon-name><tp:taxon-name-part taxon-name-part-type="genus" reg="Acrogenospora">A.</tp:taxon-name-part><tp:taxon-name-part taxon-name-part-type="species" reg="alangii">alangii</tp:taxon-name-part></tp:taxon-name></italic> also differs from the type species <italic><tp:taxon-name><tp:taxon-name-part taxon-name-part-type="genus" reg="Acrogenospora">A.</tp:taxon-name-part><tp:taxon-name-part taxon-name-part-type="species" reg="sphaerocephala">sphaerocephala</tp:taxon-name-part></tp:taxon-name></italic> in conidial color which is dark reddish brown, or pale to mid brown in <italic><tp:taxon-name><tp:taxon-name-part taxon-name-part-type="genus" reg="Acrogenospora">A.</tp:taxon-name-part><tp:taxon-name-part taxon-name-part-type="species" reg="sphaerocephala">sphaerocephala</tp:taxon-name-part></tp:taxon-name></italic> (<xref ref-type="bibr" rid="B22">Hughes 1978</xref>). Both <italic><tp:taxon-name><tp:taxon-name-part taxon-name-part-type="genus" reg="Acrogenospora">A.</tp:taxon-name-part><tp:taxon-name-part taxon-name-part-type="species" reg="alangii">alangii</tp:taxon-name-part></tp:taxon-name></italic> and <italic><tp:taxon-name><tp:taxon-name-part taxon-name-part-type="genus" reg="Acrogenospora">A.</tp:taxon-name-part><tp:taxon-name-part taxon-name-part-type="species" reg="guizhouensis">guizhouensis</tp:taxon-name-part></tp:taxon-name></italic> were collected from Guizhou Province. However, morphological comparison of <italic><tp:taxon-name><tp:taxon-name-part taxon-name-part-type="genus" reg="Acrogenospora">A.</tp:taxon-name-part><tp:taxon-name-part taxon-name-part-type="species" reg="alangii">alangii</tp:taxon-name-part></tp:taxon-name></italic> with <italic><tp:taxon-name><tp:taxon-name-part taxon-name-part-type="genus" reg="Acrogenospora">A.</tp:taxon-name-part><tp:taxon-name-part taxon-name-part-type="species" reg="guizhouensis">guizhouensis</tp:taxon-name-part></tp:taxon-name></italic> shows their differences in conidial color (hyaline, to pale gray, becoming pale brown to dark brown vs. brown) and position of conidial development (acropleurogenous vs. acrogenous) (<xref ref-type="bibr" rid="B25">Hyde et al. 2023</xref>).</p></tp:treatment-sec><tp:treatment-sec><!--Section generated to contain objects referenced in tp:taxon-treatment.--><fig id="F1" position="float" orientation="portrait"><object-id xmlns:xlink="http://www.w3.org/1999/xlink" content-type="doi" xlink:type="simple">10.3897/mycokeys.101.115209.figure1</object-id><object-id xmlns:xlink="http://www.w3.org/1999/xlink" content-type="arpha" xlink:type="simple">4E5EC15B-600B-5971-9F6A-904339A4382A</object-id><label>Figure 1.</label><caption><p>Phylogenetic tree constructed from RAxML analysis of <abbrev xmlns:xlink="http://www.w3.org/1999/xlink" xlink:title="nuclear ribosomal large subunit 28S rDNA gene" id="ABBRID0E5TAI" xlink:type="simple">LSU</abbrev>, <abbrev xmlns:xlink="http://www.w3.org/1999/xlink" xlink:title="nuclear ribosomal small subunit 18S rDNA gene" id="ABBRID0ECUAI" xlink:type="simple">SSU</abbrev>, <abbrev xmlns:xlink="http://www.w3.org/1999/xlink" xlink:title="internal transcribed spacer rDNA region" id="ABBRID0EGUAI" xlink:type="simple">ITS</abbrev>, <italic><abbrev xmlns:xlink="http://www.w3.org/1999/xlink" xlink:title="RNA polymerase second largest subunit" id="ABBRID0ELUAI" xlink:type="simple">RPB2</abbrev></italic> and <italic><abbrev xmlns:xlink="http://www.w3.org/1999/xlink" xlink:title="translation elongation factor 1-alpha" id="ABBRID0EQUAI" xlink:type="simple">TEF1-α</abbrev></italic> sequences data. Bootstrap support values for <abbrev xmlns:xlink="http://www.w3.org/1999/xlink" xlink:title="Maximum likelihood" id="ABBRID0EUUAI" xlink:type="simple">ML</abbrev> equal or greater than 50% and Bayesian posterior probabilities greater than 0.95 <abbrev xmlns:xlink="http://www.w3.org/1999/xlink" xlink:title="Bayesian posterior probabilities" id="ABBRID0EYUAI" xlink:type="simple">BPP</abbrev> are indicated at the nodes. The tree is rooted to <italic><tp:taxon-name><tp:taxon-name-part taxon-name-part-type="genus" reg="Minutisphaera">Minutisphaera</tp:taxon-name-part><tp:taxon-name-part taxon-name-part-type="species" reg="aspera">aspera</tp:taxon-name-part></tp:taxon-name></italic> (DSM29478) and <italic><tp:taxon-name><tp:taxon-name-part taxon-name-part-type="genus" reg="Minutisphaera">Minutisphaera</tp:taxon-name-part><tp:taxon-name-part taxon-name-part-type="species" reg="japonica">japonica</tp:taxon-name-part></tp:taxon-name></italic> (HHUF30098). The new isolates are in red bold.</p></caption><graphic xmlns:xlink="http://www.w3.org/1999/xlink" xlink:href="mycokeys-101-249-g001.jpg" position="float" orientation="portrait" xlink:type="simple" id="oo_976815.jpg"><uri content-type="original_file" xlink:type="simple">https://binary.pensoft.net/fig/976815</uri></graphic></fig></tp:treatment-sec><ref-list><ref id="B23"><mixed-citation xmlns:xlink="http://www.w3.org/1999/xlink" xlink:type="simple"><person-group><name name-style="western"><surname>Hyde</surname><given-names>KD</given-names></name><name name-style="western"><surname>Tennakoon</surname><given-names>DS</given-names></name><name name-style="western"><surname>Jeewon</surname><given-names>R</given-names></name><name name-style="western"><surname>Bhat</surname><given-names>DJ</given-names></name><name name-style="western"><surname>Maharachchikumbura</surname><given-names>SSN</given-names></name><name name-style="western"><surname>Rossi</surname><given-names>W</given-names></name><name name-style="western"><surname>Leonardi</surname><given-names>M</given-names></name><name name-style="western"><surname>Lee</surname><given-names>HB</given-names></name><name name-style="western"><surname>Mun</surname><given-names>HY</given-names></name><name name-style="western"><surname>Houbraken</surname><given-names>J</given-names></name><name name-style="western"><surname>Nguyen</surname><given-names>TTT</given-names></name><name name-style="western"><surname>Jeon</surname><given-names>SJ</given-names></name><name name-style="western"><surname>Frisvad</surname><given-names>JC</given-names></name><name name-style="western"><surname>Wanasinghe</surname><given-names>DN</given-names></name><name name-style="western"><surname>Lűcking</surname><given-names>R</given-names></name><name name-style="western"><surname>Aptroot</surname><given-names>A</given-names></name><name name-style="western"><surname>Cáceres</surname><given-names>MES</given-names></name><name name-style="western"><surname>Karunarathna</surname><given-names>SC</given-names></name><name name-style="western"><surname>Hongsanan</surname><given-names>S</given-names></name><name name-style="western"><surname>Phookamsak</surname><given-names>R</given-names></name><name name-style="western"><surname>Silva</surname><given-names>NI</given-names></name><name name-style="western"><surname>Thambugala</surname><given-names>KM</given-names></name><name name-style="western"><surname>Jayawardena</surname><given-names>RS</given-names></name><name name-style="western"><surname>Senanayake</surname><given-names>IC</given-names></name><name name-style="western"><surname>Boonmee</surname><given-names>S</given-names></name><name name-style="western"><surname>Chen</surname><given-names>J</given-names></name><name name-style="western"><surname>Luo</surname><given-names>ZL</given-names></name><name name-style="western"><surname>Phukhamsakda</surname><given-names>C</given-names></name><name name-style="western"><surname>Pereira</surname><given-names>OL</given-names></name><name name-style="western"><surname>Abreu</surname><given-names>VP</given-names></name><name name-style="western"><surname>Rosado</surname><given-names>AWC</given-names></name><name name-style="western"><surname>Bart</surname><given-names>B</given-names></name><name name-style="western"><surname>Randrianjohany</surname><given-names>E</given-names></name><name name-style="western"><surname>Hofstetter</surname><given-names>V</given-names></name><name name-style="western"><surname>Gibertoni</surname><given-names>TB</given-names></name><name name-style="western"><surname>Soares</surname><given-names>AMS</given-names></name><name name-style="western"><surname>Plautz Jr</surname><given-names>HL</given-names></name><name name-style="western"><surname>Sotão</surname><given-names>HMP</given-names></name><name name-style="western"><surname>Xavier</surname><given-names>WKS</given-names></name><name name-style="western"><surname>Bezerra</surname><given-names>JDP</given-names></name><name name-style="western"><surname>Oliveira</surname><given-names>TGL</given-names></name><name name-style="western"><surname>Souza-Motta</surname><given-names>CM</given-names></name><name name-style="western"><surname>Magalhães</surname><given-names>OMC</given-names></name><name name-style="western"><surname>Bundhun</surname><given-names>D</given-names></name><name name-style="western"><surname>Harishchandra</surname><given-names>D</given-names></name><name name-style="western"><surname>Manawasinghe</surname><given-names>IS</given-names></name><name name-style="western"><surname>Dong</surname><given-names>W</given-names></name><name name-style="western"><surname>Zhang</surname><given-names>SN</given-names></name><name name-style="western"><surname>Bao</surname><given-names>DF</given-names></name><name name-style="western"><surname>Samarakoon</surname><given-names>MC</given-names></name><name name-style="western"><surname>Pem</surname><given-names>D</given-names></name><name name-style="western"><surname>Karunarathna</surname><given-names>A</given-names></name><name name-style="western"><surname>Lin</surname><given-names>CG</given-names></name><name name-style="western"><surname>Yang</surname><given-names>J</given-names></name><name name-style="western"><surname>Perera</surname><given-names>RH</given-names></name><name name-style="western"><surname>Kumar</surname><given-names>V</given-names></name><name name-style="western"><surname>Huang</surname><given-names>SK</given-names></name><name name-style="western"><surname>Dayarathne</surname><given-names>MC</given-names></name><name name-style="western"><surname>Ekanayaka</surname><given-names>AH</given-names></name><name name-style="western"><surname>Jayasiri</surname><given-names>SC</given-names></name><name name-style="western"><surname>Xiao</surname><given-names>Y</given-names></name><name name-style="western"><surname>Konta</surname><given-names>S</given-names></name><name name-style="western"><surname>Niskanen</surname><given-names>T</given-names></name><name name-style="western"><surname>Liimatainen</surname><given-names>K</given-names></name><name name-style="western"><surname>Dai</surname><given-names>YC</given-names></name><name name-style="western"><surname>Ji</surname><given-names>XH</given-names></name><name name-style="western"><surname>Tian</surname><given-names>XM</given-names></name><name name-style="western"><surname>Mešić</surname><given-names>A</given-names></name><name name-style="western"><surname>Singh</surname><given-names>SK</given-names></name><name name-style="western"><surname>Phutthacharoen</surname><given-names>K</given-names></name><name name-style="western"><surname>Cai</surname><given-names>L</given-names></name><name name-style="western"><surname>Sorvongxay</surname><given-names>T</given-names></name><name name-style="western"><surname>Thiyagaraja</surname><given-names>V</given-names></name><name name-style="western"><surname>Norphanphoun</surname><given-names>C</given-names></name><name name-style="western"><surname>Chaiwan</surname><given-names>N</given-names></name><name name-style="western"><surname>Lu</surname><given-names>YZ</given-names></name><name name-style="western"><surname>Jiang</surname><given-names>HB</given-names></name><name name-style="western"><surname>Zhang</surname><given-names>JF</given-names></name><name name-style="western"><surname>Abeywickrama</surname><given-names>PD</given-names></name><name name-style="western"><surname>Aluthmuhandiram</surname><given-names>JVS</given-names></name><name name-style="western"><surname>Brahmanage</surname><given-names>RS</given-names></name><name name-style="western"><surname>Zeng</surname><given-names>M</given-names></name><name name-style="western"><surname>Chethana</surname><given-names>T</given-names></name><name name-style="western"><surname>Wei</surname><given-names>D</given-names></name><name name-style="western"><surname>Réblová</surname><given-names>M</given-names></name><name name-style="western"><surname>Fournier</surname><given-names>J</given-names></name><name name-style="western"><surname>Nekvindová</surname><given-names>J</given-names></name><name name-style="western"><surname>Barbosa</surname><given-names>RN</given-names></name><name name-style="western"><surname>Santos</surname><given-names>JEF</given-names></name><name name-style="western"><surname>Oliveira</surname><given-names>NT</given-names></name><name name-style="western"><surname>Li</surname><given-names>GJ</given-names></name><name name-style="western"><surname>Ertz</surname><given-names>D</given-names></name><name name-style="western"><surname>Shang</surname><given-names>QJ</given-names></name><name name-style="western"><surname>Phillips</surname><given-names>AJL</given-names></name><name name-style="western"><surname>Kuo</surname><given-names>CH</given-names></name><name name-style="western"><surname>Camporesi</surname><given-names>E</given-names></name><name name-style="western"><surname>Bulgakov</surname><given-names>TS</given-names></name><name name-style="western"><surname>Lumyong</surname><given-names>S</given-names></name><name name-style="western"><surname>Jones</surname><given-names>EBG</given-names></name><name name-style="western"><surname>Chomnunti</surname><given-names>P</given-names></name><name name-style="western"><surname>Gentekaki</surname><given-names>E</given-names></name><name name-style="western"><surname>Bungartz</surname><given-names>F</given-names></name><name name-style="western"><surname>Zeng</surname><given-names>XY</given-names></name><name name-style="western"><surname>Fryar</surname><given-names>S</given-names></name><name name-style="western"><surname>Tkalčec</surname><given-names>Z</given-names></name><name name-style="western"><surname>Liang</surname><given-names>J</given-names></name><name name-style="western"><surname>Li</surname><given-names>G</given-names></name><name name-style="western"><surname>Wen</surname><given-names>TC</given-names></name><name name-style="western"><surname>Singh</surname><given-names>PN</given-names></name><name name-style="western"><surname>Gafforov</surname><given-names>Y</given-names></name><name name-style="western"><surname>Promputtha</surname><given-names>I</given-names></name><name name-style="western"><surname>Yasanthika</surname><given-names>E</given-names></name><name name-style="western"><surname>Goonasekara</surname><given-names>ID</given-names></name><name name-style="western"><surname>Zhao</surname><given-names>RL</given-names></name><name name-style="western"><surname>Zhao</surname><given-names>Q</given-names></name><name name-style="western"><surname>Kirk</surname><given-names>PM</given-names></name><name name-style="western"><surname>Liu</surname><given-names>JK</given-names></name><name name-style="western"><surname>Yan</surname><given-names>JY</given-names></name><name name-style="western"><surname>Mortimer</surname><given-names>PE</given-names></name><name name-style="western"><surname>Xu</surname><given-names>J</given-names></name><name name-style="western"><surname>Doilom</surname><given-names>M</given-names></name></person-group> (<year>2019</year>) <article-title>Fungal diversity notes 1036–1150: Taxonomic and phylogenetic contributions on genera and species of fungal taxa.</article-title><source>Fungal Diversity</source><volume>96</volume>(<issue>1</issue>): <fpage>1</fpage>–<lpage>242</lpage>. <ext-link xlink:href="10.1007/s13225-019-00429-2" ext-link-type="doi" xlink:type="simple">https://doi.org/10.1007/s13225-019-00429-2</ext-link></mixed-citation></ref><ref id="B15"><mixed-citation xmlns:xlink="http://www.w3.org/1999/xlink" xlink:type="simple"><person-group><name name-style="western"><surname>Harrington</surname><given-names>AH</given-names></name><name name-style="western"><surname>Sarmiento</surname><given-names>C</given-names></name><name name-style="western"><surname>Zalamea</surname><given-names>PC</given-names></name><name name-style="western"><surname>Dalling</surname><given-names>JW</given-names></name><name name-style="western"><surname>Davis</surname><given-names>AS</given-names></name><name name-style="western"><surname>Arnold</surname><given-names>AE</given-names></name></person-group> (<year>2022</year>) <italic><tp:taxon-name><tp:taxon-name-part taxon-name-part-type="genus">Acrogenospora</tp:taxon-name-part><tp:taxon-name-part taxon-name-part-type="species">terricola</tp:taxon-name-part></tp:taxon-name></italic> sp. nov., a fungal species associated with seeds of pioneer trees in the soil seed bank of a lowland forest in Panama. International Journal of Systematic and Evolutionary Microbiology 72(10): e005558. <ext-link xlink:href="10.1099/ijsem.0.005558" ext-link-type="doi" xlink:type="simple">https://doi.org/10.1099/ijsem.0.005558</ext-link></mixed-citation></ref><ref id="B22"><mixed-citation xmlns:xlink="http://www.w3.org/1999/xlink" xlink:type="simple"><person-group><name name-style="western"><surname>Hughes</surname><given-names>SJ</given-names></name></person-group> (<year>1978</year>) <article-title>New Zealand <tp:taxon-name><tp:taxon-name-part taxon-name-part-type="kingdom">Fungi</tp:taxon-name-part></tp:taxon-name> 25. Miscellaneous species.</article-title><source>New Zealand Journal of Botany</source><volume>16</volume>(<issue>3</issue>): <fpage>311</fpage>–<lpage>370</lpage>. <ext-link xlink:href="10.1080/0028825X.1978.10425143" ext-link-type="doi" xlink:type="simple">https://doi.org/10.1080/0028825X.1978.10425143</ext-link></mixed-citation></ref><ref id="B25"><mixed-citation xmlns:xlink="http://www.w3.org/1999/xlink" xlink:type="simple"><person-group><name name-style="western"><surname>Hyde</surname><given-names>KD</given-names></name><name name-style="western"><surname>Norphanphoun</surname><given-names>C</given-names></name><name name-style="western"><surname>Ma</surname><given-names>J</given-names></name><name name-style="western"><surname>Yang</surname><given-names>HD</given-names></name><name name-style="western"><surname>Zhang</surname><given-names>JY</given-names></name><name name-style="western"><surname>Du</surname><given-names>TY</given-names></name><name name-style="western"><surname>Gao</surname><given-names>Y</given-names></name><name name-style="western"><surname>Gomes de Farias</surname><given-names>AR</given-names></name><name name-style="western"><surname>Gui</surname><given-names>H</given-names></name><name name-style="western"><surname>He</surname><given-names>SC</given-names></name><name name-style="western"><surname>He</surname><given-names>YK</given-names></name><name name-style="western"><surname>Li</surname><given-names>CJY</given-names></name><name name-style="western"><surname>Liu</surname><given-names>XF</given-names></name><name name-style="western"><surname>Lu</surname><given-names>L</given-names></name><name name-style="western"><surname>Su</surname><given-names>HL</given-names></name><name name-style="western"><surname>Tang</surname><given-names>X</given-names></name><name name-style="western"><surname>Tian</surname><given-names>XG</given-names></name><name name-style="western"><surname>Wang</surname><given-names>SY</given-names></name><name name-style="western"><surname>Wei</surname><given-names>DP</given-names></name><name name-style="western"><surname>Xu</surname><given-names>RF</given-names></name><name name-style="western"><surname>Xu</surname><given-names>RJ</given-names></name><name name-style="western"><surname>Yang</surname><given-names>Q</given-names></name><name name-style="western"><surname>Yang</surname><given-names>YY</given-names></name><name name-style="western"><surname>Zhang</surname><given-names>F</given-names></name><name name-style="western"><surname>Zhang</surname><given-names>Q</given-names></name><name name-style="western"><surname>Bahkali</surname><given-names>AH</given-names></name><name name-style="western"><surname>Boonmee</surname><given-names>S</given-names></name><name name-style="western"><surname>Chethana</surname><given-names>KWT</given-names></name><name name-style="western"><surname>Jayawardena</surname><given-names>RS</given-names></name><name name-style="western"><surname>Lu</surname><given-names>YZ</given-names></name><name name-style="western"><surname>Karunarathna</surname><given-names>SC</given-names></name><name name-style="western"><surname>Tibpromma</surname><given-names>S</given-names></name><name name-style="western"><surname>Wang</surname><given-names>Y</given-names></name><name name-style="western"><surname>Zhao</surname><given-names>Q</given-names></name></person-group> (<year>2023</year>) <article-title>Mycosphere notes 387–412 – novel species of fungal taxa from around the world.</article-title><source>Mycosphere</source><volume>14</volume>(<issue>1</issue>): <fpage>663</fpage>–<lpage>744</lpage>. <ext-link xlink:href="10.5943/mycosphere/14/1/8" ext-link-type="doi" xlink:type="simple">https://doi.org/10.5943/mycosphere/14/1/8</ext-link></mixed-citation></ref></ref-list></tp:taxon-treatment>
