# Supplementary material for: ﻿Two novel freshwater hyphomycetes, in Acrogenospora (Minutisphaerales, Dothideomycetes) and Conioscypha (Conioscyphales, Sordariomycetes) from Southwestern China
Source: MycoKeys. 2024 Jan 31;101:249–73. doi: 10.3897/mycokeys.101.115209 (PMC10851161; doi:10.3897/mycokeys.101.115209)
Supplement: XML Treatment for Conioscypha yunnanensis [file mycokeys.101.115209-treatment2.xml]

<!DOCTYPE tp:taxon-treatment
  PUBLIC "-//TaxonX//DTD Taxonomic Treatment Publishing DTD v0 20100105//EN" "tax-treatment-NSO.dtd">
<tp:taxon-treatment xmlns:tp="http://www.plazi.org/taxpub"><tp:treatment-meta><kwd-group><label>Taxon classification</label><kwd>
                <named-content content-type="kingdom">Fungi</named-content>
              </kwd><kwd>
                <named-content content-type="order">Conioscyphales</named-content>
              </kwd><kwd>
                <named-content content-type="family">Conioscyphaceae</named-content>
              </kwd></kwd-group><mixed-citation publication-type="journal"><person-group><name><surname>Li</surname><given-names>Lu</given-names></name><name><surname>Du</surname><given-names>Hong-Zhi</given-names></name><name><surname>Thiyagaraja</surname><given-names>Vinodhini</given-names></name><name><surname>Bhat</surname><given-names>Darbhe Jayarama</given-names></name><name><surname>Phookamsak</surname><given-names>Rungtiwa</given-names></name><name><surname>Cheewangkoon</surname><given-names>Ratchadawan</given-names></name></person-group><article-title>﻿Two novel freshwater <tp:taxon-name><tp:taxon-name-part taxon-name-part-type="genus" reg="Dematiaceous"/><tp:taxon-name-part taxon-name-part-type="species" reg="hyphomycetes">hyphomycetes</tp:taxon-name-part></tp:taxon-name>, in <italic><tp:taxon-name><tp:taxon-name-part taxon-name-part-type="genus" reg="Acrogenospora">Acrogenospora</tp:taxon-name-part></tp:taxon-name></italic> (<tp:taxon-name><tp:taxon-name-part taxon-name-part-type="order">Minutisphaerales</tp:taxon-name-part></tp:taxon-name>, <tp:taxon-name><tp:taxon-name-part taxon-name-part-type="class">Dothideomycetes</tp:taxon-name-part></tp:taxon-name>) and <italic><tp:taxon-name><tp:taxon-name-part taxon-name-part-type="genus" reg="Conioscypha">Conioscypha</tp:taxon-name-part></tp:taxon-name></italic> (<tp:taxon-name><tp:taxon-name-part taxon-name-part-type="order">Conioscyphales</tp:taxon-name-part></tp:taxon-name>, <tp:taxon-name><tp:taxon-name-part taxon-name-part-type="class">Sordariomycetes</tp:taxon-name-part></tp:taxon-name>) from Southwestern China</article-title><source>MycoKeys</source><day>31</day><month>01</month><year>2024</year><volume>101</volume><fpage>249</fpage><lpage>273</lpage><pub-id pub-id-type="doi">10.3897/mycokeys.101.115209</pub-id></mixed-citation></tp:treatment-meta><tp:nomenclature><label>﻿</label><tp:taxon-name>
              <object-id xmlns:xlink="http://www.w3.org/1999/xlink" content-type="arpha" xlink:type="simple">CD29EA67-3927-5CA7-979D-F2FD35881344</object-id>
              <tp:taxon-name-part taxon-name-part-type="genus" reg="Conioscypha">Conioscypha</tp:taxon-name-part>
              <tp:taxon-name-part taxon-name-part-type="species" reg="yunnanensis">yunnanensis</tp:taxon-name-part>
              <object-id xmlns:xlink="http://www.w3.org/1999/xlink" content-type="mycobank" xlink:type="simple">849830</object-id>
              <object-id xmlns:xlink="http://www.w3.org/1999/xlink" xlink:type="simple">Facesoffungi Number: FoF14746</object-id>
            </tp:taxon-name><tp:taxon-authority>L. Li, Bhat &amp; Phookamsak</tp:taxon-authority><tp:taxon-status xmlns:xlink="http://www.w3.org/1999/xlink" xlink:type="simple">sp. nov.</tp:taxon-status><xref ref-type="fig" rid="F4">Fig. 4</xref></tp:nomenclature><tp:treatment-sec sec-type="etymology" id="SECID0E3RBI"><title>Etymology.</title><p>The specific epithet “<italic>yunnanensis</italic>” refers to the name of the region, Yunnan Province (China), from where the holotype was collected.</p></tp:treatment-sec><tp:treatment-sec sec-type="Holotype" id="SECID0EESBI"><title>Holotype.</title><p><abbrev xmlns:xlink="http://www.w3.org/1999/xlink" xlink:title="Herbarium of Cryptogams, Kunming Institute of Botany Academia Sinica" id="ABBRID0EKSBI" xlink:type="simple">KUN-HKAS</abbrev> 129616.</p></tp:treatment-sec><tp:treatment-sec sec-type="description" id="SECID0EOSBI"><title>Description.</title><p><bold><italic>Saprobic</italic></bold> on submerged wood and unidentified twigs from freshwater habitat. <bold><italic>Asexual morph</italic></bold>: Hyphomycetous. <bold><italic>Colonies</italic></bold> on natural substrates effuse, black, glistening. <bold><italic>Conidiophores</italic></bold> reduced to conidiogenous cells. <bold><italic>Conidiogenous cells</italic></bold> phialidic, integrated, terminal, globose to subglobose, cup-shaped, percurrently proliferating in the same level, becoming multi-layered, multi-collaretted with outwardly curved edge, hyaline, smooth-walled. <bold><italic>Conidia</italic></bold> 18–26 × 17–22 µm (<italic>x</italic>– = 22 × 20 µm, n = 20), acrogenous, brown to dark brown, globose to subglobose, smooth-walled, aseptate, rounded at apex, subtruncate at base. <bold><italic>Sexual morph</italic></bold>: Undetermined.</p></tp:treatment-sec><tp:treatment-sec sec-type="description" id="SECID0ENTBI"><title>Culture characteristics.</title><p>Conidia germinating on PDA within 48 h and germ tubes produced from the conidial base. Colonies reaching 4.3 mm diam at room temperature in natural light for three months. Colonies on PDA medium dense to dense, circular, white and gray in the center, with packed mycelium, becoming black mycelial patch in the middle, white to cream at the margin, slightly radiating with irregular edge, radially furrowed aspect; in reverse, dark brown to black at the center, radiated with pale yellowish and dark greenish furrowed ring, white to cream at the margin with furrows aspects; no pigmentation on PDA.</p><fig id="F4" position="float" orientation="portrait"><object-id xmlns:xlink="http://www.w3.org/1999/xlink" content-type="doi" xlink:type="simple">10.3897/mycokeys.101.115209.figure4</object-id><object-id xmlns:xlink="http://www.w3.org/1999/xlink" content-type="arpha" xlink:type="simple">A41785CB-B472-5805-9F7F-4120FA7ED10F</object-id><label>Figure 4.</label><caption><p><italic><tp:taxon-name><tp:taxon-name-part taxon-name-part-type="genus" reg="Conioscypha">Conioscypha</tp:taxon-name-part><tp:taxon-name-part taxon-name-part-type="species" reg="yunnanensis">yunnanensis</tp:taxon-name-part></tp:taxon-name></italic> (<abbrev xmlns:xlink="http://www.w3.org/1999/xlink" xlink:title="Herbarium of Cryptogams, Kunming Institute of Botany Academia Sinica" id="ABBRID0EFUBI" xlink:type="simple">KUN-HKAS</abbrev> 129616, holotype) <bold>a</bold> host specimen <bold>b</bold> colonies on submerged wood <bold>c</bold> conidiogenous cells bearing conidia (note: arrow points = cupulate conidionenous cells) <bold>d, e</bold> conidiogenous cell attached with conidia <bold>f–m</bold> conidia <bold>n</bold> germinated conidium <bold>o, p</bold> colony on PDA (<bold>o</bold> = up-front, <bold>p</bold> = down-reverse). Scale bars: 20 μm (<bold>c–n</bold>).</p></caption><graphic xmlns:xlink="http://www.w3.org/1999/xlink" xlink:href="mycokeys-101-249-g004.jpg" position="float" orientation="portrait" xlink:type="simple" id="oo_976819.jpg"><uri content-type="original_file" xlink:type="simple">https://binary.pensoft.net/fig/976819</uri></graphic></fig></tp:treatment-sec><tp:treatment-sec sec-type="material" id="SECID0ECVBI"><title>Material examined.</title><p>China, Yunnan Province, Xishuangbanna (21°10'–22°40'N, 99°55'–101°50'E), on decaying submerged wood in a freshwater stream, 9 September 2022, L. Li, LILU-117-1 (<abbrev xmlns:xlink="http://www.w3.org/1999/xlink" xlink:title="Herbarium of Cryptogams, Kunming Institute of Botany Academia Sinica" id="ABBRID0EIVBI" xlink:type="simple">KUN-HKAS</abbrev> 129616, <bold><italic>holotype</italic></bold>), ex-type living culture = <abbrev xmlns:xlink="http://www.w3.org/1999/xlink" xlink:title="Kunming Institute of Botany, Chinese Academy of Sciences" id="ABBRID0EPVBI" xlink:type="simple">KUNCC</abbrev> 23–13319; Dujuanhu Lake (22°29'–25°30'N, 100°16'–103°16'E), on unidentified twigs, 26 August 2022, LILU-109-1 (<abbrev xmlns:xlink="http://www.w3.org/1999/xlink" xlink:title="Herbarium of Cryptogams, Kunming Institute of Botany Academia Sinica" id="ABBRID0ETVBI" xlink:type="simple">KUN-HKAS</abbrev> 129617, paratype), living culture <abbrev xmlns:xlink="http://www.w3.org/1999/xlink" xlink:title="Kunming Institute of Botany, Chinese Academy of Sciences" id="ABBRID0EXVBI" xlink:type="simple">KUNCC</abbrev> = 23–13172.</p></tp:treatment-sec><tp:treatment-sec sec-type="notes" id="SECID0E2VBI"><title>Notes.</title><p><italic><tp:taxon-name><tp:taxon-name-part taxon-name-part-type="genus" reg="Conioscypha">Conioscypha</tp:taxon-name-part><tp:taxon-name-part taxon-name-part-type="species" reg="yunnanensis">yunnanensis</tp:taxon-name-part></tp:taxon-name></italic> has close phylogenetic relationships with <italic><tp:taxon-name><tp:taxon-name-part taxon-name-part-type="genus" reg="Conioscypha">C.</tp:taxon-name-part><tp:taxon-name-part taxon-name-part-type="species" reg="peruviana">peruviana</tp:taxon-name-part></tp:taxon-name></italic> and <italic><tp:taxon-name><tp:taxon-name-part taxon-name-part-type="genus" reg="Conioscypha">C.</tp:taxon-name-part><tp:taxon-name-part taxon-name-part-type="species" reg="minutispora">minutispora</tp:taxon-name-part></tp:taxon-name></italic>. The nucleotide base pair comparison between <italic><tp:taxon-name><tp:taxon-name-part taxon-name-part-type="genus" reg="Conioscypha">C.</tp:taxon-name-part><tp:taxon-name-part taxon-name-part-type="species" reg="yunnanensis">yunnanensis</tp:taxon-name-part></tp:taxon-name></italic> (<abbrev xmlns:xlink="http://www.w3.org/1999/xlink" xlink:title="Kunming Institute of Botany, Chinese Academy of Sciences" id="ABBRID0ENXBI" xlink:type="simple">KUNCC</abbrev> 23–13319) and <italic><tp:taxon-name><tp:taxon-name-part taxon-name-part-type="genus" reg="Conioscypha">C.</tp:taxon-name-part><tp:taxon-name-part taxon-name-part-type="species" reg="peruviana">peruviana</tp:taxon-name-part></tp:taxon-name></italic> (<abbrev xmlns:xlink="http://www.w3.org/1999/xlink" xlink:title="CBS-KNAW Fungal Biodiversity Centre, Utrecht, The Netherlands" id="ABBRID0E3XBI" xlink:type="simple">CBS</abbrev> 137657) revealed 95/828 bp (11.2%) of <abbrev xmlns:xlink="http://www.w3.org/1999/xlink" xlink:title="nuclear ribosomal large subunit 28S rDNA gene" id="ABBRID0EAYBI" xlink:type="simple">LSU</abbrev> differences. The nucleotide base pair comparison between <italic><tp:taxon-name><tp:taxon-name-part taxon-name-part-type="genus" reg="Conioscypha">C.</tp:taxon-name-part><tp:taxon-name-part taxon-name-part-type="species" reg="yunnanensis">yunnanensis</tp:taxon-name-part></tp:taxon-name></italic> (<abbrev xmlns:xlink="http://www.w3.org/1999/xlink" xlink:title="Kunming Institute of Botany, Chinese Academy of Sciences" id="ABBRID0EPYBI" xlink:type="simple">KUNCC</abbrev> 23–13319) and <italic><tp:taxon-name><tp:taxon-name-part taxon-name-part-type="genus" reg="Conioscypha">C.</tp:taxon-name-part><tp:taxon-name-part taxon-name-part-type="species" reg="minutispora">minutispora</tp:taxon-name-part></tp:taxon-name></italic> (<abbrev xmlns:xlink="http://www.w3.org/1999/xlink" xlink:title="Facultat de Medicina i Ciencies de la Salut, Reus, Spain" id="ABBRID0E5YBI" xlink:type="simple">FMR</abbrev> 11245) revealed 57/623 bp (9.2%) of <abbrev xmlns:xlink="http://www.w3.org/1999/xlink" xlink:title="nuclear ribosomal large subunit 28S rDNA gene" id="ABBRID0ECZBI" xlink:type="simple">LSU</abbrev>, 118/554 bp (22%) of <abbrev xmlns:xlink="http://www.w3.org/1999/xlink" xlink:title="internal transcribed spacer rDNA region" id="ABBRID0EGZBI" xlink:type="simple">ITS</abbrev> and 10/937 (1.1%) of <abbrev xmlns:xlink="http://www.w3.org/1999/xlink" xlink:title="nuclear ribosomal small subunit 18S rDNA gene" id="ABBRID0EKZBI" xlink:type="simple">SSU</abbrev> differences. The new taxon shares similar morphology with <italic><tp:taxon-name><tp:taxon-name-part taxon-name-part-type="genus" reg="Conioscypha">C.</tp:taxon-name-part><tp:taxon-name-part taxon-name-part-type="species" reg="peruviana">peruviana</tp:taxon-name-part></tp:taxon-name></italic> in having cup-like phialidic conidiogenous cells, and brown conidia but differing by varied shapes (globose to subglobose vs. ellipsoidal to allantoid or fabiform), the size (18–26 × 17–22 µm vs. 13.5–18 × 5–8.5 µm) and absence of lipid droplets (<xref ref-type="bibr" rid="B65">Zelski et al. 2015</xref>). <italic><tp:taxon-name><tp:taxon-name-part taxon-name-part-type="genus" reg="Conioscypha">Conioscypha</tp:taxon-name-part><tp:taxon-name-part taxon-name-part-type="species" reg="yunnanensis">yunnanensis</tp:taxon-name-part></tp:taxon-name></italic> also resembles <italic><tp:taxon-name><tp:taxon-name-part taxon-name-part-type="genus" reg="Conioscypha">C.</tp:taxon-name-part><tp:taxon-name-part taxon-name-part-type="species" reg="minutispora">minutispora</tp:taxon-name-part></tp:taxon-name></italic> in having subglobose conidia but differs in the size measurement (18–26 × 17–22 µm vs. 6–9 × 5–6 µm) (<xref ref-type="bibr" rid="B8">Crous et al. 2014</xref>). Furthermore, <italic><tp:taxon-name><tp:taxon-name-part taxon-name-part-type="genus" reg="Conioscypha">C.</tp:taxon-name-part><tp:taxon-name-part taxon-name-part-type="species" reg="yunnanensis">yunnanensis</tp:taxon-name-part></tp:taxon-name></italic> shares similar morphology to the type species <italic><tp:taxon-name><tp:taxon-name-part taxon-name-part-type="genus" reg="Conioscypha">C.</tp:taxon-name-part><tp:taxon-name-part taxon-name-part-type="species" reg="lignicola">lignicola</tp:taxon-name-part></tp:taxon-name></italic> in having micronematous conidiophores and globose to subglobose conidia that are brown. However, <italic><tp:taxon-name><tp:taxon-name-part taxon-name-part-type="genus" reg="Conioscypha">C.</tp:taxon-name-part><tp:taxon-name-part taxon-name-part-type="species" reg="yunnanensis">yunnanensis</tp:taxon-name-part></tp:taxon-name></italic> differs by the absence of dark brown ring surrounded in the conidia and presence of guttules periphery of conidia (<xref ref-type="bibr" rid="B49">Shearer 1973</xref>). The morphological comparison with other <italic><tp:taxon-name><tp:taxon-name-part taxon-name-part-type="genus" reg="Conioscypha">Conioscypha</tp:taxon-name-part></tp:taxon-name></italic> species is also provided in Table <xref ref-type="table" rid="T3">3</xref>.</p><table-wrap id="T3" position="float" orientation="portrait"><label>Table 3.</label><caption><p>Synopsis and distribution of <italic><tp:taxon-name><tp:taxon-name-part taxon-name-part-type="genus" reg="Conioscypha">Conioscypha</tp:taxon-name-part></tp:taxon-name></italic> species. The new species is indicated by black bold.</p></caption><table id="TID0EWMCK" rules="all"><tbody><tr><th rowspan="3" colspan="1">Species</th><th rowspan="3" colspan="1">Conidiophores</th><th rowspan="3" colspan="1">Conidiogenous cells</th><th rowspan="3" colspan="1">Conidia</th><th rowspan="1" colspan="1">Hosts</th><th rowspan="3" colspan="1">References</th></tr><tr><th rowspan="1" colspan="1">Habitats</th></tr><tr><th rowspan="1" colspan="1">Distribution</th></tr><tr><td rowspan="3" colspan="1">
                      <italic>
                        <tp:taxon-name><tp:taxon-name-part taxon-name-part-type="genus" reg="Conioscypha">Conioscypha</tp:taxon-name-part><tp:taxon-name-part taxon-name-part-type="species" reg="aquatica">aquatica</tp:taxon-name-part></tp:taxon-name>
                      </italic>
                    </td><td rowspan="3" colspan="1">–</td><td rowspan="3" colspan="1">–</td><td rowspan="3" colspan="1">Globose to subglobose, dark brown to black, 19–23 × 17–21 μm</td><td rowspan="1" colspan="1">Submerged wood</td><td rowspan="3" colspan="1">
                      <xref ref-type="bibr" rid="B38">Luo et al. 2019</xref>
                    </td></tr><tr><td rowspan="1" colspan="1">Freshwater</td></tr><tr><td rowspan="1" colspan="1">China</td></tr><tr><td rowspan="3" colspan="1">
                      <italic>
                        <tp:taxon-name><tp:taxon-name-part taxon-name-part-type="genus" reg="Conioscypha">C.</tp:taxon-name-part><tp:taxon-name-part taxon-name-part-type="species" reg="bambusicola">bambusicola</tp:taxon-name-part></tp:taxon-name>
                      </italic>
                    </td><td rowspan="3" colspan="1">Semi-macronematous to micronematous, mononematous</td><td rowspan="3" colspan="1">Percurrent, cuneiform, 1.6–8.0 × 2.3–4.8 μm</td><td rowspan="3" colspan="1">Ovoid or broadly obclavate, base truncate, apex apiculate, dark brown, 11–16 × 6–10 µm</td><td rowspan="1" colspan="1">Bamboo</td><td rowspan="3" colspan="1">
                      <xref ref-type="bibr" rid="B39">Matsushima 1975</xref>
                    </td></tr><tr><td rowspan="1" colspan="1">Terrestrial</td></tr><tr><td rowspan="1" colspan="1">Japan</td></tr><tr><td rowspan="3" colspan="1">
                      <italic>
                        <tp:taxon-name><tp:taxon-name-part taxon-name-part-type="genus" reg="Conioscypha">C.</tp:taxon-name-part><tp:taxon-name-part taxon-name-part-type="species" reg="boutwelliae">boutwelliae</tp:taxon-name-part></tp:taxon-name>
                      </italic>
                    </td><td rowspan="3" colspan="1">Reduced to conidiogenous cells</td><td rowspan="3" colspan="1">Monoblastic, endogenous, 11.5–20.5 × 8–15 µm</td><td rowspan="3" colspan="1">Ellipsoidal, obovoid or subglobose, base truncate with a central pore of 1–1.5 μm diam, brown, pitted-wall, 10.5–21 × 8–13.5 µm</td><td rowspan="1" colspan="1">Soil</td><td rowspan="3" colspan="1">
                      <xref ref-type="bibr" rid="B9">Crous et al. 2018</xref>
                    </td></tr><tr><td rowspan="1" colspan="1">Terrestrial</td></tr><tr><td rowspan="1" colspan="1">Netherlands</td></tr><tr><td rowspan="3" colspan="1">
                      <italic>
                        <tp:taxon-name><tp:taxon-name-part taxon-name-part-type="genus" reg="Conioscyphascus">C.</tp:taxon-name-part><tp:taxon-name-part taxon-name-part-type="species" reg="dimorpha">dimorpha</tp:taxon-name-part></tp:taxon-name>
                      </italic>
                    </td><td rowspan="3" colspan="1">–</td><td rowspan="3" colspan="1">–</td><td rowspan="1" colspan="1">Macroconidia: oblong to cylindrical, apex round, base truncate, olivaceous to brown, 8–18 × 4–6.5 µm</td><td rowspan="1" colspan="1">Decayed leaves</td><td rowspan="3" colspan="1">
                      <xref ref-type="bibr" rid="B41">Matsushima 1996</xref>
                    </td></tr><tr><td rowspan="2" colspan="1">Microconidia: subglobose to oblong, apex round, base truncate, pale brown, 2.0–3.0 × 2.0–2.5 µm</td><td rowspan="1" colspan="1">Terrestrial</td></tr><tr><td rowspan="1" colspan="1">South Africa</td></tr><tr><td rowspan="3" colspan="1">
                      <italic>
                        <tp:taxon-name><tp:taxon-name-part taxon-name-part-type="genus" reg="Conioscyphascus">C.</tp:taxon-name-part><tp:taxon-name-part taxon-name-part-type="species" reg="fabiformis">fabiformis</tp:taxon-name-part></tp:taxon-name>
                      </italic>
                    </td><td rowspan="3" colspan="1">–</td><td rowspan="3" colspan="1">–</td><td rowspan="3" colspan="1">Oblong or round, slightly curved, olivaceous, black in mass, 10–16 × 4.5–6.6 µm</td><td rowspan="1" colspan="1">Decayed leaves</td><td rowspan="3" colspan="1">
                      <xref ref-type="bibr" rid="B40">Matsushima 1993</xref>
                    </td></tr><tr><td rowspan="1" colspan="1">Terrestrial</td></tr><tr><td rowspan="1" colspan="1">Peru</td></tr><tr><td rowspan="3" colspan="1">
                      <italic>
                        <tp:taxon-name><tp:taxon-name-part taxon-name-part-type="genus" reg="Conioscypha">C.</tp:taxon-name-part><tp:taxon-name-part taxon-name-part-type="species" reg="gracilis">gracilis</tp:taxon-name-part></tp:taxon-name>
                      </italic>
                    </td><td rowspan="3" colspan="1">–</td><td rowspan="3" colspan="1">–</td><td rowspan="3" colspan="1">Ellipsoidal to flammiform, base truncate, slightly tapering towards apex, reddish brown, 8.5–9.5 × 5.5–7 µm, L/W 1.6:1</td><td rowspan="1" colspan="1">Decayed wood</td><td rowspan="3" colspan="1">
                      <xref ref-type="bibr" rid="B65">Zelski et al. 2015</xref>
                    </td></tr><tr><td rowspan="1" colspan="1">Terrestrial and Freshwater</td></tr><tr><td rowspan="1" colspan="1">Denmark and Japan</td></tr><tr><td rowspan="3" colspan="1">
                      <italic>
                        <tp:taxon-name><tp:taxon-name-part taxon-name-part-type="genus" reg="Conioscypha">C.</tp:taxon-name-part><tp:taxon-name-part taxon-name-part-type="species" reg="hoehnelii">hoehnelii</tp:taxon-name-part></tp:taxon-name>
                      </italic>
                    </td><td rowspan="3" colspan="1">Semi-macronematous to micronematous, mononematous</td><td rowspan="3" colspan="1">Cuneiform, cylindrical, often with a conspicuous cup-shaped, multi-collarette at the apex</td><td rowspan="3" colspan="1">Globose to subglobose or sometimes irregular, with a central pore in the inconspicuous scar at the base, brown to dark brown, 12–17 × 11–15 µm</td><td rowspan="1" colspan="1">Bark of <italic><tp:taxon-name><tp:taxon-name-part taxon-name-part-type="genus" reg="Eucalyptus">Eucalyptus</tp:taxon-name-part></tp:taxon-name></italic> sp., leaf of <italic><tp:taxon-name><tp:taxon-name-part taxon-name-part-type="genus" reg="Phormium">Phormium</tp:taxon-name-part><tp:taxon-name-part taxon-name-part-type="species" reg="tenax">tenax</tp:taxon-name-part></tp:taxon-name></italic> and unidentified wood</td><td rowspan="3" colspan="1"><xref ref-type="bibr" rid="B31">Kirk 1984</xref>; <xref ref-type="bibr" rid="B6">Chen and Tzean 2000</xref></td></tr><tr><td rowspan="1" colspan="1">Terrestrial</td></tr><tr><td rowspan="1" colspan="1">UK and China</td></tr><tr><td rowspan="3" colspan="1">
                      <italic>
                        <tp:taxon-name><tp:taxon-name-part taxon-name-part-type="genus" reg="Conioscypha">C.</tp:taxon-name-part><tp:taxon-name-part taxon-name-part-type="species" reg="japonica">japonica</tp:taxon-name-part></tp:taxon-name>
                      </italic>
                    </td><td rowspan="3" colspan="1">Micronematous to semi-macronematous, mononematous</td><td rowspan="3" colspan="1">Percurrent, with a multi-layered, cup-like, collarette at the apex, 4.0–17.6 × 3.2–3.8 µm</td><td rowspan="3" colspan="1">Obpyriform or subglobose, sometimes elongate, base truncate, broadly rounded at apex, smooth but with irregular pigments deposited at the periphery of the wall to give the appearance of roughness, with a pore at the point of attachment to the conidiogenous cell, entirely covered by a thin gelatinous sheath, dark brown, 9–14 × 4.5–10 µm</td><td rowspan="1" colspan="1">Scraping and hair of male dog and rotten herbaceous stem</td><td rowspan="3" colspan="1"><xref ref-type="bibr" rid="B58">Udagawa and Toyazaki 1983</xref>; <xref ref-type="bibr" rid="B6">Chen and Tzean 2000</xref></td></tr><tr><td rowspan="1" colspan="1">Terrestrial</td></tr><tr><td rowspan="1" colspan="1">Japan and China</td></tr><tr><td rowspan="3" colspan="1">
                      <italic>
                        <tp:taxon-name><tp:taxon-name-part taxon-name-part-type="genus" reg="Conioscypha">C.</tp:taxon-name-part><tp:taxon-name-part taxon-name-part-type="species" reg="lignicola">lignicola</tp:taxon-name-part></tp:taxon-name>
                      </italic>
                    </td><td rowspan="3" colspan="1">Micronematous to semi-macronematous, mononematous</td><td rowspan="3" colspan="1">Mostly cuneiform, doliiform, percurrent, often with a cup-shaped multi-collarette, up to 16.0 µm wide at the apex, 1.6–4.8 × 2.8–6.8 µm</td><td rowspan="3" colspan="1">Obovate or sometimes subglobose, truncate at the base, with reduced lumina, smooth but dark dots deposited at the periphery, at the base with a central pore, surrounded by a dark brown ring, 11–21.6 × 10.6–16.8 µm</td><td rowspan="1" colspan="1">Balsa wood and rotten leaf of <italic><tp:taxon-name><tp:taxon-name-part taxon-name-part-type="genus" reg="Phyllostachys">Phyllostachys</tp:taxon-name-part><tp:taxon-name-part taxon-name-part-type="species" reg="pubescens">pubescens</tp:taxon-name-part></tp:taxon-name></italic></td><td rowspan="3" colspan="1"><xref ref-type="bibr" rid="B50">Shearer and Motta 1973</xref>; <xref ref-type="bibr" rid="B49">Shearer 1973</xref>; <xref ref-type="bibr" rid="B6">Chen and Tzean 2000</xref></td></tr><tr><td rowspan="1" colspan="1">Freshwater and terrestrial</td></tr><tr><td rowspan="1" colspan="1">USA and China</td></tr><tr><td rowspan="3" colspan="1">
                      <italic>
                        <tp:taxon-name><tp:taxon-name-part taxon-name-part-type="genus" reg="Conioscypha">C.</tp:taxon-name-part><tp:taxon-name-part taxon-name-part-type="species" reg="minutispora">minutispora</tp:taxon-name-part></tp:taxon-name>
                      </italic>
                    </td><td rowspan="3" colspan="1">Reduced to conidiogenous cells</td><td rowspan="3" colspan="1">Cuneiform, percurrent, with a cup-like collarette, up to 4.0 µm wide at the apex, 7–10 × 4–5 µm</td><td rowspan="3" colspan="1">Ellipsoidal, obovoid or subglobose, apex rounded, base truncate with a central pore, dark brown, 6–9 × 5–6 µm</td><td rowspan="1" colspan="1">Submerged wood</td><td rowspan="3" colspan="1">
                      <xref ref-type="bibr" rid="B8">Crous et al. 2014</xref>
                    </td></tr><tr><td rowspan="1" colspan="1">Freshwater</td></tr><tr><td rowspan="1" colspan="1">Spain</td></tr><tr><td rowspan="3" colspan="1">
                      <italic>
                        <tp:taxon-name><tp:taxon-name-part taxon-name-part-type="genus" reg="Conioscypha">C.</tp:taxon-name-part><tp:taxon-name-part taxon-name-part-type="species" reg="nakagirii">nakagirii</tp:taxon-name-part></tp:taxon-name>
                      </italic>
                    </td><td rowspan="3" colspan="1">Micronematous to semi-macronematous, mononematous</td><td rowspan="3" colspan="1">Cuneiform, cylindrical, percurrent, with a cup-shaped multi-collarette, up to 50 µm wide at the apex, 7.5–15 × 5–7.5 µm</td><td rowspan="3" colspan="1">Turbinate to pyriform, rounded at apex, truncate with a basal pore</td><td rowspan="1" colspan="1">Submerged wood</td><td rowspan="3" colspan="1">
                      <xref ref-type="bibr" rid="B7">Chuaseeharonnachai et al. 2017</xref>
                    </td></tr><tr><td rowspan="1" colspan="1">Freshwater</td></tr><tr><td rowspan="1" colspan="1">Thailand</td></tr><tr><td rowspan="3" colspan="1">
                      <italic>
                        <tp:taxon-name><tp:taxon-name-part taxon-name-part-type="genus" reg="Conioscypha">C.</tp:taxon-name-part><tp:taxon-name-part taxon-name-part-type="species" reg="peruviana">peruviana</tp:taxon-name-part></tp:taxon-name>
                      </italic>
                    </td><td rowspan="3" colspan="1">–</td><td rowspan="3" colspan="1">–</td><td rowspan="3" colspan="1">Ellipsoidal to allantoid or fabiform, containing lipid droplets, brown, 13.5–18 × 5–8.5 μm</td><td rowspan="1" colspan="1">Submerged wood</td><td rowspan="3" colspan="1">
                      <xref ref-type="bibr" rid="B65">Zelski et al. 2015</xref>
                    </td></tr><tr><td rowspan="1" colspan="1">Freshwater</td></tr><tr><td rowspan="1" colspan="1">Peru</td></tr><tr><td rowspan="3" colspan="1">
                      <italic>
                        <tp:taxon-name><tp:taxon-name-part taxon-name-part-type="genus" reg="Conioscypha">C.</tp:taxon-name-part><tp:taxon-name-part taxon-name-part-type="species" reg="pleiomorpha">pleiomorpha</tp:taxon-name-part></tp:taxon-name>
                      </italic>
                    </td><td rowspan="3" colspan="1">Micronematous, reduced to conidiogenous cells</td><td rowspan="3" colspan="1">Monoblastic, cupulate, endogenous, multilayer-cupulate collarette after several percurrent, enteroblastic, tiny elongations, 9–12 × 13–16 μm, up to 14.0 μm</td><td rowspan="3" colspan="1">Ellipsoidal, obovoid or subglobose, base truncate with a central pore, brown, 13–18 × 12–14 μm</td><td rowspan="1" colspan="1">Dead wood</td><td rowspan="3" colspan="1">Hernández-Restrepo et al. 2017</td></tr><tr><td rowspan="1" colspan="1">Unknown habitat</td></tr><tr><td rowspan="1" colspan="1">Spain</td></tr><tr><td rowspan="3" colspan="1">
                      <italic>
                        <tp:taxon-name><tp:taxon-name-part taxon-name-part-type="genus" reg="Conioscyphascus">C.</tp:taxon-name-part><tp:taxon-name-part taxon-name-part-type="species" reg="submersa">submersa</tp:taxon-name-part></tp:taxon-name>
                      </italic>
                    </td><td rowspan="3" colspan="1">Reduced to conidiogenous cells</td><td rowspan="3" colspan="1">–</td><td rowspan="3" colspan="1">Globose to subglobose or ovoid, pale brown, guttulate, when young, dark brown to black when mature, 17–19 × 15–17 μm</td><td rowspan="1" colspan="1">Submerged wood</td><td rowspan="3" colspan="1">
                      <xref ref-type="bibr" rid="B38">Luo et al. 2019</xref>
                    </td></tr><tr><td rowspan="1" colspan="1">Freshwater</td></tr><tr><td rowspan="1" colspan="1">China</td></tr><tr><td rowspan="3" colspan="1">
                      <italic>
                        <tp:taxon-name><tp:taxon-name-part taxon-name-part-type="genus" reg="Conioscypha">C.</tp:taxon-name-part><tp:taxon-name-part taxon-name-part-type="species" reg="tenebrosa">tenebrosa</tp:taxon-name-part></tp:taxon-name>
                      </italic>
                    </td><td rowspan="3" colspan="1">Micronematous, mononematous, often reduced to conidiogenous cells</td><td rowspan="3" colspan="1">Phialidic, integrated, sessile or on short conidiophores, subcylindrical, percurrently proliferating, with cup-shaped multi-collarette</td><td rowspan="3" colspan="1">Globose to subglobose, obovoid, olivaceous, aseptate, broadly rounded at apex, base subtruncate, dark brown to black when mature, 18–25 × 14–20 μm</td><td rowspan="1" colspan="1">Submerged wood</td><td rowspan="3" colspan="1">
                      <xref ref-type="bibr" rid="B35">Liu et al. 2019</xref>
                    </td></tr><tr><td rowspan="1" colspan="1">Freshwater</td></tr><tr><td rowspan="1" colspan="1">China</td></tr><tr><td rowspan="3" colspan="1">
                      <italic>
                        <tp:taxon-name><tp:taxon-name-part taxon-name-part-type="genus" reg="Conioscypha">C.</tp:taxon-name-part><tp:taxon-name-part taxon-name-part-type="species" reg="taiwaniana">taiwaniana</tp:taxon-name-part></tp:taxon-name>
                      </italic>
                    </td><td rowspan="3" colspan="1">Micronematous to semi-macronematous, mononematous</td><td rowspan="3" colspan="1">Cuneiform, percurrent, smooth, hyaline, with a multilayered cup-like collarette, up to 25.0 µm wide at the apex, 2.8–6.4 × 4.0–7.2 µm</td><td rowspan="3" colspan="1">Ovoid or broadly obclavate, truncate at the base, often tapering towards a point at the apex, olive brown to yellowish brown or dark brown, 14.1–20.0 × 6.4–8.0 µm</td><td rowspan="1" colspan="1">Decaying stem</td><td rowspan="3" colspan="1">
                      <xref ref-type="bibr" rid="B24">Hyde et al. 2020</xref>
                    </td></tr><tr><td rowspan="1" colspan="1">Terrestrial</td></tr><tr><td rowspan="1" colspan="1">China</td></tr><tr><td rowspan="3" colspan="1">
                      <italic>
                        <tp:taxon-name><tp:taxon-name-part taxon-name-part-type="genus" reg="Conioscypha">C.</tp:taxon-name-part><tp:taxon-name-part taxon-name-part-type="species" reg="varia">varia</tp:taxon-name-part></tp:taxon-name>
                      </italic>
                    </td><td rowspan="3" colspan="1">–</td><td rowspan="3" colspan="1">–</td><td rowspan="3" colspan="1">Ovoid, flammiform, naviculiform, or subellipsoid, dark brown, 8.4–15 × 5.6–8.5 µm</td><td rowspan="1" colspan="1">Balsa wood</td><td rowspan="3" colspan="1"><xref ref-type="bibr" rid="B50">Shearer and Motta 1973</xref>; <xref ref-type="bibr" rid="B49">Shearer 1973</xref></td></tr><tr><td rowspan="1" colspan="1">Freshwater</td></tr><tr><td rowspan="1" colspan="1">USA</td></tr><tr><td rowspan="3" colspan="1">
                      <italic>
                        <tp:taxon-name><tp:taxon-name-part taxon-name-part-type="genus" reg="Conioscypha">C.</tp:taxon-name-part><tp:taxon-name-part taxon-name-part-type="species" reg="verrucosa">verrucosa</tp:taxon-name-part></tp:taxon-name>
                      </italic>
                    </td><td rowspan="3" colspan="1">Macronematous, mononematous, sometimes reduced to conidiogenous cells</td><td rowspan="3" colspan="1">Monoblastic, integrated, terminal, globose to ellipsoidal, 5.5–13 × 5–11.5 μm</td><td rowspan="3" colspan="1">Globose, subglobose, ellipsoidal or obovoid, aseptate, verrucose, guttulate, dark olivaceous to with a central basal pore, dark olivaceous to dark brown, 12.5–23 × 10.5–20 μm</td><td rowspan="1" colspan="1">Submerged wood</td><td rowspan="3" colspan="1">
                      <xref ref-type="bibr" rid="B24">Hyde et al. 2020</xref>
                    </td></tr><tr><td rowspan="1" colspan="1">Freshwater</td></tr><tr><td rowspan="1" colspan="1">China</td></tr><tr><td rowspan="3" colspan="1">
                      <bold>
                        <italic>
                          <tp:taxon-name><tp:taxon-name-part taxon-name-part-type="genus" reg="Conioscypha">C.</tp:taxon-name-part><tp:taxon-name-part taxon-name-part-type="species" reg="yunnanensis">yunnanensis</tp:taxon-name-part></tp:taxon-name>
                        </italic>
                      </bold>
                    </td><td rowspan="3" colspan="1">
                      <bold>Reduced to conidiogenous cells</bold>
                    </td><td rowspan="3" colspan="1">
                      <bold>Monoblastic, phialidic, integrated, terminal, globose to subglobose, cup-shaped, percurrently proliferating to the same level, multi-collarette with outwardly curved edge, hyaline, smooth-walled</bold>
                    </td><td rowspan="3" colspan="1">
                      <bold>Globose, subglobose, smooth-walled, aseptate, rounded at apex, subtruncate at base, brown to dark brown, 18–26 × 17–22 µm</bold>
                    </td><td rowspan="1" colspan="1">
                      <bold>Submerged wood</bold>
                    </td><td rowspan="3" colspan="1">
                      <bold>This study</bold>
                    </td></tr><tr><td rowspan="1" colspan="1">
                      <bold>Freshwater</bold>
                    </td></tr><tr><td rowspan="1" colspan="1">
                      <bold>China</bold>
                    </td></tr></tbody></table></table-wrap></tp:treatment-sec><ref-list><ref id="B65"><mixed-citation xmlns:xlink="http://www.w3.org/1999/xlink" xlink:type="simple"><person-group><name name-style="western"><surname>Zelski</surname><given-names>SE</given-names></name><name name-style="western"><surname>Raja</surname><given-names>HA</given-names></name><name name-style="western"><surname>Miller</surname><given-names>AN</given-names></name><name name-style="western"><surname>Shearer</surname><given-names>CA</given-names></name></person-group> (<year>2015</year>) <article-title><italic><tp:taxon-name><tp:taxon-name-part taxon-name-part-type="genus">Conioscypha</tp:taxon-name-part><tp:taxon-name-part taxon-name-part-type="species">peruviana</tp:taxon-name-part></tp:taxon-name></italic> sp. nov., its phylogenetic placement based on 28S rRNA gene, and a report of <italic><tp:taxon-name><tp:taxon-name-part taxon-name-part-type="genus">Conioscypha</tp:taxon-name-part><tp:taxon-name-part taxon-name-part-type="species">gracilis</tp:taxon-name-part></tp:taxon-name></italic> comb. nov. from Peru.</article-title><source>Mycoscience</source><volume>56</volume>(<issue>3</issue>): <fpage>319</fpage>–<lpage>325</lpage>. <ext-link xlink:href="10.1016/j.myc.2014.09.002" ext-link-type="doi" xlink:type="simple">https://doi.org/10.1016/j.myc.2014.09.002</ext-link></mixed-citation></ref><ref id="B8"><mixed-citation xmlns:xlink="http://www.w3.org/1999/xlink" xlink:type="simple"><person-group><name name-style="western"><surname>Crous</surname><given-names>PW</given-names></name><name name-style="western"><surname>Shivas</surname><given-names>RG</given-names></name><name name-style="western"><surname>Quaedvlieg</surname><given-names>W</given-names></name><name name-style="western"><surname>Bank</surname><given-names>M</given-names></name><name name-style="western"><surname>Zhang</surname><given-names>Y</given-names></name><name name-style="western"><surname>Summerell</surname><given-names>BA</given-names></name><name name-style="western"><surname>Guarro</surname><given-names>J</given-names></name><name name-style="western"><surname>Wingfield</surname><given-names>MJ</given-names></name><name name-style="western"><surname>Wood</surname><given-names>AR</given-names></name><name name-style="western"><surname>Alfenas</surname><given-names>AC</given-names></name><name name-style="western"><surname>Braun</surname><given-names>U</given-names></name><name name-style="western"><surname>Cano-Lira</surname><given-names>JF</given-names></name><name name-style="western"><surname>García</surname><given-names>D</given-names></name><name name-style="western"><surname>Marin-Felix</surname><given-names>Y</given-names></name><name name-style="western"><surname>Alvarado</surname><given-names>P</given-names></name><name name-style="western"><surname>Andrade</surname><given-names>JP</given-names></name><name name-style="western"><surname>Armengol</surname><given-names>J</given-names></name><name name-style="western"><surname>Assefa</surname><given-names>A</given-names></name><name name-style="western"><surname>Breeÿen</surname><given-names>A</given-names></name><name name-style="western"><surname>Camele</surname><given-names>I</given-names></name><name name-style="western"><surname>Cheewangkoon</surname><given-names>R</given-names></name><name name-style="western"><surname>De Souza</surname><given-names>JT</given-names></name><name name-style="western"><surname>Duong</surname><given-names>TA</given-names></name><name name-style="western"><surname>Esteve-Raventós</surname><given-names>F</given-names></name><name name-style="western"><surname>Fournier</surname><given-names>J</given-names></name><name name-style="western"><surname>Frisullo</surname><given-names>S</given-names></name><name name-style="western"><surname>García-Jiménez</surname><given-names>J</given-names></name><name name-style="western"><surname>Gardiennet</surname><given-names>A</given-names></name><name name-style="western"><surname>Gené</surname><given-names>J</given-names></name><name name-style="western"><surname>Hernández-Restrepo</surname><given-names>M</given-names></name><name name-style="western"><surname>Hirooka</surname><given-names>Y</given-names></name><name name-style="western"><surname>Hospenthal</surname><given-names>DR</given-names></name><name name-style="western"><surname>King</surname><given-names>A</given-names></name><name name-style="western"><surname>Lechat</surname><given-names>C</given-names></name><name name-style="western"><surname>Lombard</surname><given-names>L</given-names></name><name name-style="western"><surname>Mang</surname><given-names>SM</given-names></name><name name-style="western"><surname>Marbach</surname><given-names>PAS</given-names></name><name name-style="western"><surname>Marincowitz</surname><given-names>S</given-names></name><name name-style="western"><surname>Marin-Felix</surname><given-names>Y</given-names></name><name name-style="western"><surname>Montaño-Mata</surname><given-names>NJ</given-names></name><name name-style="western"><surname>Moreno</surname><given-names>G</given-names></name><name name-style="western"><surname>Perez</surname><given-names>CA</given-names></name><name name-style="western"><surname>Pérez Sierra</surname><given-names>AM</given-names></name><name name-style="western"><surname>Robertson</surname><given-names>JL</given-names></name><name name-style="western"><surname>Roux</surname><given-names>J</given-names></name><name name-style="western"><surname>Rubio</surname><given-names>E</given-names></name><name name-style="western"><surname>Schumacher</surname><given-names>RK</given-names></name><name name-style="western"><surname>Stchigel</surname><given-names>AM</given-names></name><name name-style="western"><surname>Sutton</surname><given-names>DA</given-names></name><name name-style="western"><surname>Tan</surname><given-names>YP</given-names></name><name name-style="western"><surname>Thompson</surname><given-names>EH</given-names></name><name name-style="western"><surname>Linde</surname><given-names>E</given-names></name><name name-style="western"><surname>Walker</surname><given-names>AK</given-names></name><name name-style="western"><surname>Walker</surname><given-names>DM</given-names></name><name name-style="western"><surname>Wickes</surname><given-names>BL</given-names></name><name name-style="western"><surname>Wong</surname><given-names>PTW</given-names></name><name name-style="western"><surname>Groenewald</surname><given-names>JZ</given-names></name></person-group> (<year>2014</year>) <article-title>Fungal Planet description sheets: 2142–2180.</article-title><source>Persoonia</source><volume>32</volume>(<issue>1</issue>): <fpage>184</fpage>–<lpage>306</lpage>. <ext-link xlink:href="10.3767/003158514X682395" ext-link-type="doi" xlink:type="simple">https://doi.org/10.3767/003158514X682395</ext-link></mixed-citation></ref><ref id="B49"><mixed-citation xmlns:xlink="http://www.w3.org/1999/xlink" xlink:type="simple"><person-group><name name-style="western"><surname>Shearer</surname><given-names>CA</given-names></name></person-group> (<year>1973</year>) <article-title><tp:taxon-name><tp:taxon-name-part taxon-name-part-type="kingdom">Fungi</tp:taxon-name-part></tp:taxon-name> of the Chesapeake Bay and its tributaries II. The genus <italic><tp:taxon-name><tp:taxon-name-part taxon-name-part-type="genus">Conioscypha</tp:taxon-name-part></tp:taxon-name></italic>.</article-title><source>Mycologia</source><volume>65</volume>(<issue>1</issue>): <fpage>128</fpage>–<lpage>136</lpage>. <ext-link xlink:href="10.1080/00275514.1973.12019411" ext-link-type="doi" xlink:type="simple">https://doi.org/10.1080/00275514.1973.12019411</ext-link></mixed-citation></ref><ref id="B38"><mixed-citation xmlns:xlink="http://www.w3.org/1999/xlink" xlink:type="simple"><person-group><name name-style="western"><surname>Luo</surname><given-names>ZL</given-names></name><name name-style="western"><surname>Hyde</surname><given-names>KD</given-names></name><name name-style="western"><surname>Liu</surname><given-names>JK</given-names></name><name name-style="western"><surname>Maharachchikumbura</surname><given-names>SSN</given-names></name><name name-style="western"><surname>Jeewon</surname><given-names>R</given-names></name><name name-style="western"><surname>Bao</surname><given-names>DF</given-names></name><name name-style="western"><surname>Bhat</surname><given-names>DJ</given-names></name><name name-style="western"><surname>Lin</surname><given-names>CG</given-names></name><name name-style="western"><surname>Li</surname><given-names>WL</given-names></name><name name-style="western"><surname>Yang</surname><given-names>J</given-names></name><name name-style="western"><surname>Liu</surname><given-names>NG</given-names></name><name name-style="western"><surname>Lu</surname><given-names>YZ</given-names></name><name name-style="western"><surname>Jayawardena</surname><given-names>RS</given-names></name><name name-style="western"><surname>Li</surname><given-names>JF</given-names></name><name name-style="western"><surname>Su</surname><given-names>HY</given-names></name></person-group> (<year>2019</year>) <article-title>Freshwater <tp:taxon-name><tp:taxon-name-part taxon-name-part-type="class">Sordariomycetes</tp:taxon-name-part></tp:taxon-name>.</article-title><source>Fungal Diversity</source><volume>99</volume>(<issue>1</issue>): <fpage>451</fpage>–<lpage>660</lpage>. <ext-link xlink:href="10.1007/s13225-019-00438-1" ext-link-type="doi" xlink:type="simple">https://doi.org/10.1007/s13225-019-00438-1</ext-link></mixed-citation></ref><ref id="B39"><mixed-citation xmlns:xlink="http://www.w3.org/1999/xlink" xlink:type="simple"><person-group><name name-style="western"><surname>Matsushima</surname><given-names>T</given-names></name></person-group> (<year>1975</year>) Icones microfungorum a Matsushima lectorum. Matsushima book, 209 pp.</mixed-citation></ref><ref id="B9"><mixed-citation xmlns:xlink="http://www.w3.org/1999/xlink" xlink:type="simple"><person-group><name name-style="western"><surname>Crous</surname><given-names>PW</given-names></name><name name-style="western"><surname>Luangsa-Ard</surname><given-names>JJ</given-names></name><name name-style="western"><surname>Wingfield</surname><given-names>MJ</given-names></name><name name-style="western"><surname>Carnegie</surname><given-names>AJ</given-names></name><name name-style="western"><surname>Hernández-Restrepo</surname><given-names>M</given-names></name><name name-style="western"><surname>Lombard</surname><given-names>L</given-names></name><name name-style="western"><surname>Roux</surname><given-names>J</given-names></name><name name-style="western"><surname>Barreto</surname><given-names>RW</given-names></name><name name-style="western"><surname>Baseia</surname><given-names>IG</given-names></name><name name-style="western"><surname>Cano-Lira</surname><given-names>JF</given-names></name><name name-style="western"><surname>Martín</surname><given-names>MP</given-names></name><name name-style="western"><surname>Morozova</surname><given-names>OV</given-names></name><name name-style="western"><surname>Stchigel</surname><given-names>AM</given-names></name><name name-style="western"><surname>Summerell</surname><given-names>BA</given-names></name><name name-style="western"><surname>Brandrud</surname><given-names>TE</given-names></name><name name-style="western"><surname>Dima</surname><given-names>B</given-names></name><name name-style="western"><surname>García</surname><given-names>D</given-names></name><name name-style="western"><surname>Giraldo</surname><given-names>A</given-names></name><name name-style="western"><surname>Guarro</surname><given-names>J</given-names></name><name name-style="western"><surname>Gusmão</surname><given-names>LFP</given-names></name><name name-style="western"><surname>Khamsuntorn</surname><given-names>P</given-names></name><name name-style="western"><surname>Noordeloos</surname><given-names>ME</given-names></name><name name-style="western"><surname>Nuankaew</surname><given-names>S</given-names></name><name name-style="western"><surname>Pinruan</surname><given-names>U</given-names></name><name name-style="western"><surname>Rodríguez-Andrade</surname><given-names>E</given-names></name><name name-style="western"><surname>Souza-Motta</surname><given-names>CM</given-names></name><name name-style="western"><surname>Thangavel</surname><given-names>R</given-names></name><name name-style="western"><surname>van Iperen</surname><given-names>AL</given-names></name><name name-style="western"><surname>Abreu</surname><given-names>VP</given-names></name><name name-style="western"><surname>Accioly</surname><given-names>T</given-names></name><name name-style="western"><surname>Alves</surname><given-names>JL</given-names></name><name name-style="western"><surname>Andrade</surname><given-names>JP</given-names></name><name name-style="western"><surname>Bahram</surname><given-names>M</given-names></name><name name-style="western"><surname>Baral</surname><given-names>HO</given-names></name><name name-style="western"><surname>Barbier</surname><given-names>E</given-names></name><name name-style="western"><surname>Barnes</surname><given-names>CW</given-names></name><name name-style="western"><surname>Bendiksen</surname><given-names>E</given-names></name><name name-style="western"><surname>Bernard</surname><given-names>E</given-names></name><name name-style="western"><surname>Bezerra</surname><given-names>JDP</given-names></name><name name-style="western"><surname>Bezerra</surname><given-names>JL</given-names></name><name name-style="western"><surname>Bizio</surname><given-names>E</given-names></name><name name-style="western"><surname>Blair</surname><given-names>JE</given-names></name><name name-style="western"><surname>Bulyonkova</surname><given-names>TM</given-names></name><name name-style="western"><surname>Cabral</surname><given-names>TS</given-names></name><name name-style="western"><surname>Caiafa</surname><given-names>MV</given-names></name><name name-style="western"><surname>Cantillo</surname><given-names>T</given-names></name><name name-style="western"><surname>Colmán</surname><given-names>AA</given-names></name><name name-style="western"><surname>Conceição</surname><given-names>LB</given-names></name><name name-style="western"><surname>Cruz</surname><given-names>S</given-names></name><name name-style="western"><surname>Cunha</surname><given-names>AOB</given-names></name><name name-style="western"><surname>Darveaux</surname><given-names>BA</given-names></name><name name-style="western"><surname>da Silva</surname><given-names>AL</given-names></name><name name-style="western"><surname>da Silva</surname><given-names>GA</given-names></name><name name-style="western"><surname>da Silva</surname><given-names>GM</given-names></name><name name-style="western"><surname>da Silva</surname><given-names>RMF</given-names></name><name name-style="western"><surname>de Oliveira</surname><given-names>RJV</given-names></name><name name-style="western"><surname>Oliveira</surname><given-names>RL</given-names></name><name name-style="western"><surname>De Souza</surname><given-names>JT</given-names></name><name name-style="western"><surname>Dueñas</surname><given-names>M</given-names></name><name name-style="western"><surname>Evans</surname><given-names>HC</given-names></name><name name-style="western"><surname>Epifani</surname><given-names>F</given-names></name><name name-style="western"><surname>Felipe</surname><given-names>MTC</given-names></name><name name-style="western"><surname>Fernández-López</surname><given-names>J</given-names></name><name name-style="western"><surname>Ferreira</surname><given-names>BW</given-names></name><name name-style="western"><surname>Figueiredo</surname><given-names>CN</given-names></name><name name-style="western"><surname>Filippova</surname><given-names>NV</given-names></name><name name-style="western"><surname>Flores</surname><given-names>JA</given-names></name><name name-style="western"><surname>Gené</surname><given-names>J</given-names></name><name name-style="western"><surname>Ghorbani</surname><given-names>G</given-names></name><name name-style="western"><surname>Gibertoni</surname><given-names>TB</given-names></name><name name-style="western"><surname>Glushakova</surname><given-names>AM</given-names></name><name name-style="western"><surname>Healy</surname><given-names>R</given-names></name><name name-style="western"><surname>Huhndorf</surname><given-names>SM</given-names></name><name name-style="western"><surname>Iturrieta-González</surname><given-names>I</given-names></name><name name-style="western"><surname>Javan-Nikkhah</surname><given-names>M</given-names></name><name name-style="western"><surname>Juciano</surname><given-names>RF</given-names></name><name name-style="western"><surname>Jurjević</surname><given-names>Ž</given-names></name><name name-style="western"><surname>Kachalkin</surname><given-names>AV</given-names></name><name name-style="western"><surname>Keochanpheng</surname><given-names>K</given-names></name><name name-style="western"><surname>Krisai-Greilhuber</surname><given-names>I</given-names></name><name name-style="western"><surname>Li</surname><given-names>YC</given-names></name><name name-style="western"><surname>Lima</surname><given-names>AA</given-names></name><name name-style="western"><surname>Machado</surname><given-names>AR</given-names></name><name name-style="western"><surname>Madrid</surname><given-names>H</given-names></name><name name-style="western"><surname>Magalhães</surname><given-names>OMC</given-names></name><name name-style="western"><surname>Marbach</surname><given-names>PAS</given-names></name><name name-style="western"><surname>Melanda</surname><given-names>GCS</given-names></name><name name-style="western"><surname>Miller</surname><given-names>AN</given-names></name><name name-style="western"><surname>Mongkolsamrit</surname><given-names>S</given-names></name><name name-style="western"><surname>Nascimento</surname><given-names>RP</given-names></name><name name-style="western"><surname>Oliveira</surname><given-names>TGL</given-names></name><name name-style="western"><surname>Ordoñez</surname><given-names>ME</given-names></name><name name-style="western"><surname>Orzes</surname><given-names>R</given-names></name><name name-style="western"><surname>Palma</surname><given-names>MA</given-names></name><name name-style="western"><surname>Pearce</surname><given-names>CJ</given-names></name><name name-style="western"><surname>Pereira</surname><given-names>OL</given-names></name><name name-style="western"><surname>Perrone</surname><given-names>G</given-names></name><name name-style="western"><surname>Peterson</surname><given-names>SW</given-names></name><name name-style="western"><surname>Pham</surname><given-names>THG</given-names></name><name name-style="western"><surname>Piontelli</surname><given-names>E</given-names></name><name name-style="western"><surname>Pordel</surname><given-names>A</given-names></name><name name-style="western"><surname>Quijada</surname><given-names>L</given-names></name><name name-style="western"><surname>Raja</surname><given-names>HA</given-names></name><name name-style="western"><surname>Rosas de Paz</surname><given-names>E</given-names></name><name name-style="western"><surname>Ryvarden</surname><given-names>L</given-names></name><name name-style="western"><surname>Saitta</surname><given-names>A</given-names></name><name name-style="western"><surname>Salcedo</surname><given-names>SS</given-names></name><name name-style="western"><surname>Sandoval-Denis</surname><given-names>M</given-names></name><name name-style="western"><surname>Santos</surname><given-names>TAB</given-names></name><name name-style="western"><surname>Seifert</surname><given-names>KA</given-names></name><name name-style="western"><surname>Silva</surname><given-names>BDB</given-names></name><name name-style="western"><surname>Smith</surname><given-names>ME</given-names></name><name name-style="western"><surname>Soares</surname><given-names>AM</given-names></name><name name-style="western"><surname>Sommai</surname><given-names>S</given-names></name><name name-style="western"><surname>Sousa</surname><given-names>JO</given-names></name><name name-style="western"><surname>Suetrong</surname><given-names>S</given-names></name><name name-style="western"><surname>Susca</surname><given-names>A</given-names></name><name name-style="western"><surname>Tedersoo</surname><given-names>L</given-names></name><name name-style="western"><surname>Telleria</surname><given-names>MT</given-names></name><name name-style="western"><surname>Thanakitpipattana</surname><given-names>D</given-names></name><name name-style="western"><surname>Valenzuela-Lopez</surname><given-names>N</given-names></name><name name-style="western"><surname>Visagie</surname><given-names>CM</given-names></name><name name-style="western"><surname>Zapata</surname><given-names>M</given-names></name><name name-style="western"><surname>Groenewald</surname><given-names>JZ</given-names></name></person-group> (<year>2018</year>) <article-title>Fungal Planet description sheets: 785–867.</article-title><source>Persoonia</source><volume>41</volume>(<issue>1</issue>): <fpage>238</fpage>–<lpage>417</lpage>. <ext-link xlink:href="10.3767/persoonia.2018.41.12" ext-link-type="doi" xlink:type="simple">https://doi.org/10.3767/persoonia.2018.41.12</ext-link></mixed-citation></ref><ref id="B41"><mixed-citation xmlns:xlink="http://www.w3.org/1999/xlink" xlink:type="simple"><person-group><name name-style="western"><surname>Matsushima</surname><given-names>T</given-names></name></person-group> (<year>1996</year>) <source>Matsushima Mycological Memoirs. No. 9.</source><publisher-name>Matsushima Fungus collection</publisher-name>, <publisher-loc>Kobe, Japan</publisher-loc>, <size units="page">120 pp</size>.</mixed-citation></ref><ref id="B40"><mixed-citation xmlns:xlink="http://www.w3.org/1999/xlink" xlink:type="simple"><person-group><name name-style="western"><surname>Matsushima</surname><given-names>T</given-names></name></person-group> (<year>1993</year>) <source>Matsushima Mycological Memoirs. No. 7.</source><publisher-name>Published by the author</publisher-name>, <publisher-loc>Kobe, Japan</publisher-loc>, <size units="page">131 pp</size>.</mixed-citation></ref><ref id="B31"><mixed-citation xmlns:xlink="http://www.w3.org/1999/xlink" xlink:type="simple"><person-group><name name-style="western"><surname>Kirk</surname><given-names>PM</given-names></name></person-group> (<year>1984</year>) <article-title>New or interesting microfungi XII. A new species of <italic><tp:taxon-name><tp:taxon-name-part taxon-name-part-type="genus">Conioscypha</tp:taxon-name-part></tp:taxon-name></italic> (<tp:taxon-name><tp:taxon-name-part taxon-name-part-type="genus">Hyphomycetes</tp:taxon-name-part></tp:taxon-name>).</article-title><source>Transactions of the British Mycological Society</source><volume>82</volume>(<issue>1</issue>): <fpage>177</fpage>–<lpage>178</lpage>. <ext-link xlink:href="10.1016/S0007-1536(84)80230-2" ext-link-type="doi" xlink:type="simple">https://doi.org/10.1016/S0007-1536(84)80230-2</ext-link></mixed-citation></ref><ref id="B6"><mixed-citation xmlns:xlink="http://www.w3.org/1999/xlink" xlink:type="simple"><person-group><name name-style="western"><surname>Chen</surname><given-names>JL</given-names></name><name name-style="western"><surname>Tzean</surname><given-names>SS</given-names></name></person-group> (<year>2000</year>) <article-title><italic><tp:taxon-name><tp:taxon-name-part taxon-name-part-type="genus">Conioscypha</tp:taxon-name-part><tp:taxon-name-part taxon-name-part-type="species">taiwaniana</tp:taxon-name-part></tp:taxon-name></italic> sp. nov. and several new records of the genus from Taiwan.</article-title><source>Botanical Bulletin of Academia Sinica</source><volume>41</volume>: <fpage>315</fpage>–<lpage>322</lpage>.</mixed-citation></ref><ref id="B58"><mixed-citation xmlns:xlink="http://www.w3.org/1999/xlink" xlink:type="simple"><person-group><name name-style="western"><surname>Udagawa</surname><given-names>S</given-names></name><name name-style="western"><surname>Toyazaki</surname><given-names>N</given-names></name></person-group> (<year>1983</year>) <article-title>A new species of <italic><tp:taxon-name><tp:taxon-name-part taxon-name-part-type="genus">Conioscypha</tp:taxon-name-part></tp:taxon-name></italic>.</article-title><source>Mycotaxon</source><volume>18</volume>: <fpage>131</fpage>–<lpage>137</lpage>.</mixed-citation></ref><ref id="B50"><mixed-citation xmlns:xlink="http://www.w3.org/1999/xlink" xlink:type="simple"><person-group><name name-style="western"><surname>Shearer</surname><given-names>CA</given-names></name><name name-style="western"><surname>Motta</surname><given-names>JJ</given-names></name></person-group> (<year>1973</year>) <article-title>Ultrastructure and conidiogenesis in <italic><tp:taxon-name><tp:taxon-name-part taxon-name-part-type="genus">Conioscypha</tp:taxon-name-part></tp:taxon-name></italic> (<tp:taxon-name><tp:taxon-name-part taxon-name-part-type="genus">Hyphomycetes</tp:taxon-name-part></tp:taxon-name>).</article-title><source>Canadian Journal of Botany</source><volume>51</volume>(<issue>10</issue>): <fpage>1747</fpage>–<lpage>1751</lpage>. <ext-link xlink:href="10.1139/b73-226" ext-link-type="doi" xlink:type="simple">https://doi.org/10.1139/b73-226</ext-link></mixed-citation></ref><ref id="B7"><mixed-citation xmlns:xlink="http://www.w3.org/1999/xlink" xlink:type="simple"><person-group><name name-style="western"><surname>Chuaseeharonnachai</surname><given-names>C</given-names></name><name name-style="western"><surname>Somrithipol</surname><given-names>S</given-names></name><name name-style="western"><surname>Suetrong</surname><given-names>S</given-names></name><name name-style="western"><surname>Klaysuban</surname><given-names>A</given-names></name><name name-style="western"><surname>Pornputtapong</surname><given-names>N</given-names></name><name name-style="western"><surname>Jones</surname><given-names>EBG</given-names></name><name name-style="western"><surname>Boonyuen</surname><given-names>N</given-names></name></person-group> (<year>2017</year>) <article-title><italic><tp:taxon-name><tp:taxon-name-part taxon-name-part-type="genus">Conioscypha</tp:taxon-name-part><tp:taxon-name-part taxon-name-part-type="species">nakagirii</tp:taxon-name-part></tp:taxon-name></italic>, a new species from naturally submerged wood in Thailand based on morphological and molecular data.</article-title><source>Mycoscience</source><volume>58</volume>(<issue>6</issue>): <fpage>424</fpage>–<lpage>431</lpage>. <ext-link xlink:href="10.1016/j.myc.2017.06.003" ext-link-type="doi" xlink:type="simple">https://doi.org/10.1016/j.myc.2017.06.003</ext-link></mixed-citation></ref><ref id="B35"><mixed-citation xmlns:xlink="http://www.w3.org/1999/xlink" xlink:type="simple"><person-group><name name-style="western"><surname>Liu</surname><given-names>NG</given-names></name><name name-style="western"><surname>Bhat</surname><given-names>DJ</given-names></name><name name-style="western"><surname>Hyde</surname><given-names>KD</given-names></name><name name-style="western"><surname>Liu</surname><given-names>JK</given-names></name></person-group> (<year>2019</year>) <article-title><italic><tp:taxon-name><tp:taxon-name-part taxon-name-part-type="genus">Conioscypha</tp:taxon-name-part><tp:taxon-name-part taxon-name-part-type="species">tenebrosa</tp:taxon-name-part></tp:taxon-name></italic> sp. nov. (<tp:taxon-name><tp:taxon-name-part taxon-name-part-type="family">Conioscyphaceae</tp:taxon-name-part></tp:taxon-name>) from China and notes on <italic><tp:taxon-name><tp:taxon-name-part taxon-name-part-type="genus">Conioscypha</tp:taxon-name-part></tp:taxon-name></italic> species.</article-title><source>Phytotaxa</source><volume>413</volume>(<issue>2</issue>): <fpage>159</fpage>–<lpage>171</lpage>. <ext-link xlink:href="10.11646/phytotaxa.413.2.5" ext-link-type="doi" xlink:type="simple">https://doi.org/10.11646/phytotaxa.413.2.5</ext-link></mixed-citation></ref><ref id="B24"><mixed-citation xmlns:xlink="http://www.w3.org/1999/xlink" xlink:type="simple"><person-group><name name-style="western"><surname>Hyde</surname><given-names>KD</given-names></name><name name-style="western"><surname>Dong</surname><given-names>Y</given-names></name><name name-style="western"><surname>Phookamsak</surname><given-names>R</given-names></name><name name-style="western"><surname>Jeewon</surname><given-names>R</given-names></name><name name-style="western"><surname>Bhat</surname><given-names>DJ</given-names></name><name name-style="western"><surname>Jones</surname><given-names>EBG</given-names></name><name name-style="western"><surname>Liu</surname><given-names>NG</given-names></name><name name-style="western"><surname>Abeywickrama</surname><given-names>PD</given-names></name><name name-style="western"><surname>Mapook</surname><given-names>A</given-names></name><name name-style="western"><surname>Wei</surname><given-names>D</given-names></name><name name-style="western"><surname>Perera</surname><given-names>RH</given-names></name><name name-style="western"><surname>Manawasinghe</surname><given-names>IS</given-names></name><name name-style="western"><surname>Pem</surname><given-names>D</given-names></name><name name-style="western"><surname>Bundhun</surname><given-names>D</given-names></name><name name-style="western"><surname>Karunarathna</surname><given-names>A</given-names></name><name name-style="western"><surname>Ekanayaka</surname><given-names>AH</given-names></name><name name-style="western"><surname>Bao</surname><given-names>DF</given-names></name><name name-style="western"><surname>Li</surname><given-names>JF</given-names></name><name name-style="western"><surname>Samarakoon</surname><given-names>MC</given-names></name><name name-style="western"><surname>Chaiwan</surname><given-names>N</given-names></name><name name-style="western"><surname>Lin</surname><given-names>CG</given-names></name><name name-style="western"><surname>Phutthacharoen</surname><given-names>K</given-names></name><name name-style="western"><surname>Zhang</surname><given-names>SN</given-names></name><name name-style="western"><surname>Senanayake</surname><given-names>IC</given-names></name><name name-style="western"><surname>Goonasekara</surname><given-names>ID</given-names></name><name name-style="western"><surname>Thambugala</surname><given-names>KM</given-names></name><name name-style="western"><surname>Phukhamsakda</surname><given-names>C</given-names></name><name name-style="western"><surname>Tennakoon</surname><given-names>DS</given-names></name><name name-style="western"><surname>Jiang</surname><given-names>HB</given-names></name><name name-style="western"><surname>Yang</surname><given-names>J</given-names></name><name name-style="western"><surname>Zeng</surname><given-names>M</given-names></name><name name-style="western"><surname>Huanraluek</surname><given-names>N</given-names></name><name name-style="western"><surname>Liu</surname><given-names>JK</given-names></name><name name-style="western"><surname>Wijesinghe</surname><given-names>SN</given-names></name><name name-style="western"><surname>Tian</surname><given-names>Q</given-names></name><name name-style="western"><surname>Tibpromma</surname><given-names>S</given-names></name><name name-style="western"><surname>Brahmanage</surname><given-names>RS</given-names></name><name name-style="western"><surname>Boonmee</surname><given-names>S</given-names></name><name name-style="western"><surname>Huang</surname><given-names>SK</given-names></name><name name-style="western"><surname>Thiyagaraja</surname><given-names>V</given-names></name><name name-style="western"><surname>Lu</surname><given-names>YZ</given-names></name><name name-style="western"><surname>Jayawardena</surname><given-names>RS</given-names></name><name name-style="western"><surname>Dong</surname><given-names>W</given-names></name><name name-style="western"><surname>Yang</surname><given-names>EF</given-names></name><name name-style="western"><surname>Singh</surname><given-names>SK</given-names></name><name name-style="western"><surname>Singh</surname><given-names>SM</given-names></name><name name-style="western"><surname>Rana</surname><given-names>S</given-names></name><name name-style="western"><surname>Lad</surname><given-names>SS</given-names></name><name name-style="western"><surname>Anand</surname><given-names>G</given-names></name><name name-style="western"><surname>Devadatha</surname><given-names>B</given-names></name><name name-style="western"><surname>Niranjan</surname><given-names>M</given-names></name><name name-style="western"><surname>Sarma</surname><given-names>VV</given-names></name><name name-style="western"><surname>Liimatainen</surname><given-names>K</given-names></name><name name-style="western"><surname>Aguirre-Hudson</surname><given-names>B</given-names></name><name name-style="western"><surname>Niskanen</surname><given-names>T</given-names></name><name name-style="western"><surname>Overall</surname><given-names>A</given-names></name><name name-style="western"><surname>Alvarenga</surname><given-names>RLM</given-names></name><name name-style="western"><surname>Gibertoni</surname><given-names>TB</given-names></name><name name-style="western"><surname>Pfiegler</surname><given-names>WP</given-names></name><name name-style="western"><surname>Horváth</surname><given-names>E</given-names></name><name name-style="western"><surname>Imre</surname><given-names>A</given-names></name><name name-style="western"><surname>Alves</surname><given-names>AL</given-names></name><name name-style="western"><surname>Santos</surname><given-names>ACS</given-names></name><name name-style="western"><surname>Tiago</surname><given-names>PV</given-names></name><name name-style="western"><surname>Bulgakov</surname><given-names>TS</given-names></name><name name-style="western"><surname>Wanasinghe</surname><given-names>DN</given-names></name><name name-style="western"><surname>Bahkali</surname><given-names>AH</given-names></name><name name-style="western"><surname>Doilom</surname><given-names>M</given-names></name><name name-style="western"><surname>Elgorban</surname><given-names>AM</given-names></name><name name-style="western"><surname>Maharachchikumbura</surname><given-names>SSN</given-names></name><name name-style="western"><surname>Rajeshkumar</surname><given-names>KC</given-names></name><name name-style="western"><surname>Haelewaters</surname><given-names>D</given-names></name><name name-style="western"><surname>Mortimer</surname><given-names>PE</given-names></name><name name-style="western"><surname>Zhao</surname><given-names>Q</given-names></name><name name-style="western"><surname>Lumyong</surname><given-names>S</given-names></name><name name-style="western"><surname>Xu</surname><given-names>J</given-names></name><name name-style="western"><surname>Sheng</surname><given-names>J</given-names></name></person-group> (<year>2020</year>) <article-title>Fungal diversity notes 1151–1276: Taxonomic and phylogenetic contributions on genera and species of fungal taxa.</article-title><source>Fungal Diversity</source><volume>100</volume>(<issue>1</issue>): <fpage>5</fpage>–<lpage>277</lpage>. <ext-link xlink:href="10.1007/s13225-020-00439-5" ext-link-type="doi" xlink:type="simple">https://doi.org/10.1007/s13225-020-00439-5</ext-link></mixed-citation></ref></ref-list></tp:taxon-treatment>
